# Supplementary material for: Peripheral Blood miRNA Expression in Patients with Essential Hypertension in the Han Chinese Population in Hefei, China
Source: Biochem Genet. 2024 Jun 21;63(4):3170–86. doi: 10.1007/s10528-024-10867-6 (PMC12271248; doi:10.1007/s10528-024-10867-6)
Supplement: Supplementary file 1 — Supplementary file1 (XLSX 11 kb) [file 10528_2024_10867_MOESM1_ESM.xlsx]

## Sheet: Sheet1
Group	Name	Gender	Age(years)	Diagnosis	Smoking	Alcohol consumption	Family history	height(m)	weight(kg)	BMI	SBP(mmHg)	DBP(mmHg)
case 1	何善谟	Male	65	Hypertension level 3	No	Yes	Yes	1.64	71	26.398	165	100
case 2	魏明国	Male	57	Hypertension level 1	Yes	Yes	Yes	1.71	77	26.3329	145	90
case 3	李萍	Female	58	Hypertension level 3	No	No	Yes	1.7	100	34.6021	141	105
case 4	李纯英	Female	56	Hypertension level 3	Yes	No	Yes	1.57	55	22.3133	165	90
case 5	汪翠珍	Female	62	Hypertension level 2	Yes	Yes	Yes	1.58	60	24.0346	158	90
case 6	姜昌梳	Male	69	Hypertension level 3	Yes	Yes	No	1.51	45	19.736	132	76
case 7	徐云飞	Male	56	Hypertension level 3	Yes	No	No	1.75	65	21.2245	153	81
case 8	赵晖	Male	67	Hypertension level 2	No	No	Yes	1.68	77	27.2817	149	60
case 9	尹素兰	Female	67	Hypertension level 3	Yes	No	Yes	1.6	70	27.3437	165	90
case 10	刘斌昌	Male	82	Hypertension level 3	No	No	No	1.72	67	22.6474	134	75
Control 1	范贤耀	Male	53	Normal	No	No	No	1.65	55	20.202	130	78
Control 2	张亚辉	Male	55	Normal	No	Yes	No	1.78	65	20.5151	125	68
Control 3	张秀英	Female	68	Normal	No	No	No	1.53	43	18.369	135	75
Control 4	董云	Female	68	Normal	No	No	No	1.61	55	21.2183	128	77
Control 5	汪源	Male	55	Normal	No	Yes	No	1.71	61	20.8611	138	70
Control 6	杜文静	Female	69	Normal	No	Yes	No	1.62	60	22.8624	125	70
Control 7	刘琴	Female	58	Normal	No	No	Yes	1.59	52	20.5688	119	68
Control 8	朱小飞	Female	62	Normal	Yes	No	No	1.78	62	19.5682	135	78
Control 9	李丹	Male	73	Normal	No	Yes	No	1.68	68	24.093	132	78
Control 10	张五军	Male	77	Normal	Yes	Yes	No	1.73	67	22.3863	137	89
