# Supplementary material for: Peripheral Blood miRNA Expression in Patients with Essential Hypertension in the Han Chinese Population in Hefei, China
Source: Biochem Genet. 2024 Jun 21;63(4):3170–86. doi: 10.1007/s10528-024-10867-6 (PMC12271248; doi:10.1007/s10528-024-10867-6)
Supplement: Supplementary file 2 — Supplementary file2 (XLSX 1890 kb) [file 10528_2024_10867_MOESM2_ESM.xlsx]

## Sheet: Case-vs-Control.target.result
miRNA_id	Transcript	Total Score	Total Energy	Max Score	Max Energy	miRNA Length	Transcript Length	Positions	gene	Dbxref	product	GO_id	GO_term	pathway	pathway_description
hsa-miR-200c-3p	NM_001142333.1	179	-30.88	179	-30.88	23	4694	2756	RBFOX1	GeneID:54715,Genbank:XM_017023318.2,HGNC:HGNC:18222,MIM:605104	RNA binding fox-1 homolog 1	GO:0003723,GO:0005634,GO:0005737,GO:0006397,GO:0008380,GO:0043484	RNA binding|nucleus|cytoplasm|mRNA processing|RNA splicing|regulation of RNA splicing
hsa-miR-200c-3p	NM_001142334.1	179	-30.88	179	-30.88	23	4007	2069	RBFOX1	GeneID:54715,Genbank:XM_017023318.2,HGNC:HGNC:18222,MIM:605104	RNA binding fox-1 homolog 1	GO:0003723,GO:0005634,GO:0005737,GO:0006397,GO:0008380,GO:0043484	RNA binding|nucleus|cytoplasm|mRNA processing|RNA splicing|regulation of RNA splicing
hsa-miR-200c-3p	NM_018723.3	179	-30.88	179	-30.88	23	4775	2837	RBFOX1	GeneID:54715,Genbank:XM_017023318.2,HGNC:HGNC:18222,MIM:605104	RNA binding fox-1 homolog 1	GO:0003723,GO:0005634,GO:0005737,GO:0006397,GO:0008380,GO:0043484	RNA binding|nucleus|cytoplasm|mRNA processing|RNA splicing|regulation of RNA splicing
hsa-miR-200c-3p	NM_145891.2	179	-30.88	179	-30.88	23	4102	2164	RBFOX1	GeneID:54715,Genbank:XM_017023318.2,HGNC:HGNC:18222,MIM:605104	RNA binding fox-1 homolog 1	GO:0003723,GO:0005634,GO:0005737,GO:0006397,GO:0008380,GO:0043484	RNA binding|nucleus|cytoplasm|mRNA processing|RNA splicing|regulation of RNA splicing
hsa-miR-200c-3p	NM_145892.2	179	-30.88	179	-30.88	23	4024	2086	RBFOX1	GeneID:54715,Genbank:XM_017023318.2,HGNC:HGNC:18222,MIM:605104	RNA binding fox-1 homolog 1	GO:0003723,GO:0005634,GO:0005737,GO:0006397,GO:0008380,GO:0043484	RNA binding|nucleus|cytoplasm|mRNA processing|RNA splicing|regulation of RNA splicing
hsa-miR-200c-3p	NM_145893.2	179	-30.88	179	-30.88	23	4155	2217	RBFOX1	GeneID:54715,Genbank:XM_017023318.2,HGNC:HGNC:18222,MIM:605104	RNA binding fox-1 homolog 1	GO:0003723,GO:0005634,GO:0005737,GO:0006397,GO:0008380,GO:0043484	RNA binding|nucleus|cytoplasm|mRNA processing|RNA splicing|regulation of RNA splicing
hsa-miR-200c-3p	XM_005255386.4	179	-30.88	179	-30.88	23	5215	3272	RBFOX1	GeneID:54715,Genbank:XM_017023318.2,HGNC:HGNC:18222,MIM:605104	RNA binding fox-1 homolog 1	GO:0003723,GO:0005634,GO:0005737,GO:0006397,GO:0008380,GO:0043484	RNA binding|nucleus|cytoplasm|mRNA processing|RNA splicing|regulation of RNA splicing
hsa-miR-200c-3p	XM_005255387.4	179	-30.88	179	-30.88	23	5194	3251	RBFOX1	GeneID:54715,Genbank:XM_017023318.2,HGNC:HGNC:18222,MIM:605104	RNA binding fox-1 homolog 1	GO:0003723,GO:0005634,GO:0005737,GO:0006397,GO:0008380,GO:0043484	RNA binding|nucleus|cytoplasm|mRNA processing|RNA splicing|regulation of RNA splicing
hsa-miR-200c-3p	XM_005255390.4	179	-30.88	179	-30.88	23	6069	4126	RBFOX1	GeneID:54715,Genbank:XM_017023318.2,HGNC:HGNC:18222,MIM:605104	RNA binding fox-1 homolog 1	GO:0003723,GO:0005634,GO:0005737,GO:0006397,GO:0008380,GO:0043484	RNA binding|nucleus|cytoplasm|mRNA processing|RNA splicing|regulation of RNA splicing
hsa-miR-200c-3p	XM_005255391.4	179	-30.88	179	-30.88	23	5097	3154	RBFOX1	GeneID:54715,Genbank:XM_017023318.2,HGNC:HGNC:18222,MIM:605104	RNA binding fox-1 homolog 1	GO:0003723,GO:0005634,GO:0005737,GO:0006397,GO:0008380,GO:0043484	RNA binding|nucleus|cytoplasm|mRNA processing|RNA splicing|regulation of RNA splicing
hsa-miR-200c-3p	XM_005255394.4	179	-30.88	179	-30.88	23	3931	1988	RBFOX1	GeneID:54715,Genbank:XM_017023318.2,HGNC:HGNC:18222,MIM:605104	RNA binding fox-1 homolog 1	GO:0003723,GO:0005634,GO:0005737,GO:0006397,GO:0008380,GO:0043484	RNA binding|nucleus|cytoplasm|mRNA processing|RNA splicing|regulation of RNA splicing
hsa-miR-200c-3p	XM_011522546.2	179	-30.88	179	-30.88	23	4009	2066	RBFOX1	GeneID:54715,Genbank:XM_017023318.2,HGNC:HGNC:18222,MIM:605104	RNA binding fox-1 homolog 1	GO:0003723,GO:0005634,GO:0005737,GO:0006397,GO:0008380,GO:0043484	RNA binding|nucleus|cytoplasm|mRNA processing|RNA splicing|regulation of RNA splicing
hsa-miR-200c-3p	XM_011522547.2	179	-30.88	179	-30.88	23	4062	2119	RBFOX1	GeneID:54715,Genbank:XM_017023318.2,HGNC:HGNC:18222,MIM:605104	RNA binding fox-1 homolog 1	GO:0003723,GO:0005634,GO:0005737,GO:0006397,GO:0008380,GO:0043484	RNA binding|nucleus|cytoplasm|mRNA processing|RNA splicing|regulation of RNA splicing
hsa-miR-200c-3p	XM_011522548.2	179	-30.88	179	-30.88	23	3981	2038	RBFOX1	GeneID:54715,Genbank:XM_017023318.2,HGNC:HGNC:18222,MIM:605104	RNA binding fox-1 homolog 1	GO:0003723,GO:0005634,GO:0005737,GO:0006397,GO:0008380,GO:0043484	RNA binding|nucleus|cytoplasm|mRNA processing|RNA splicing|regulation of RNA splicing
hsa-miR-200c-3p	XM_017023318.2	179	-30.88	179	-30.88	23	5589	3646	RBFOX1	GeneID:54715,Genbank:XM_017023318.2,HGNC:HGNC:18222,MIM:605104	RNA binding fox-1 homolog 1	GO:0003723,GO:0005634,GO:0005737,GO:0006397,GO:0008380,GO:0043484	RNA binding|nucleus|cytoplasm|mRNA processing|RNA splicing|regulation of RNA splicing
hsa-miR-200c-3p	XM_017023319.2	179	-30.88	179	-30.88	23	4319	2376	RBFOX1	GeneID:54715,Genbank:XM_017023318.2,HGNC:HGNC:18222,MIM:605104	RNA binding fox-1 homolog 1	GO:0003723,GO:0005634,GO:0005737,GO:0006397,GO:0008380,GO:0043484	RNA binding|nucleus|cytoplasm|mRNA processing|RNA splicing|regulation of RNA splicing
hsa-miR-200c-3p	XM_017023320.2	179	-30.88	179	-30.88	23	5978	4035	RBFOX1	GeneID:54715,Genbank:XM_017023318.2,HGNC:HGNC:18222,MIM:605104	RNA binding fox-1 homolog 1	GO:0003723,GO:0005634,GO:0005737,GO:0006397,GO:0008380,GO:0043484	RNA binding|nucleus|cytoplasm|mRNA processing|RNA splicing|regulation of RNA splicing
hsa-miR-200c-3p	XM_017023321.2	179	-30.88	179	-30.88	23	8602	6659	RBFOX1	GeneID:54715,Genbank:XM_017023318.2,HGNC:HGNC:18222,MIM:605104	RNA binding fox-1 homolog 1	GO:0003723,GO:0005634,GO:0005737,GO:0006397,GO:0008380,GO:0043484	RNA binding|nucleus|cytoplasm|mRNA processing|RNA splicing|regulation of RNA splicing
hsa-miR-200c-3p	XM_017023322.2	179	-30.88	179	-30.88	23	8599	6656	RBFOX1	GeneID:54715,Genbank:XM_017023318.2,HGNC:HGNC:18222,MIM:605104	RNA binding fox-1 homolog 1	GO:0003723,GO:0005634,GO:0005737,GO:0006397,GO:0008380,GO:0043484	RNA binding|nucleus|cytoplasm|mRNA processing|RNA splicing|regulation of RNA splicing
hsa-miR-200c-3p	XM_017023323.2	179	-30.88	179	-30.88	23	5212	3269	RBFOX1	GeneID:54715,Genbank:XM_017023318.2,HGNC:HGNC:18222,MIM:605104	RNA binding fox-1 homolog 1	GO:0003723,GO:0005634,GO:0005737,GO:0006397,GO:0008380,GO:0043484	RNA binding|nucleus|cytoplasm|mRNA processing|RNA splicing|regulation of RNA splicing
hsa-miR-200c-3p	XM_017023324.2	179	-30.88	179	-30.88	23	4793	2850	RBFOX1	GeneID:54715,Genbank:XM_017023318.2,HGNC:HGNC:18222,MIM:605104	RNA binding fox-1 homolog 1	GO:0003723,GO:0005634,GO:0005737,GO:0006397,GO:0008380,GO:0043484	RNA binding|nucleus|cytoplasm|mRNA processing|RNA splicing|regulation of RNA splicing
hsa-miR-200c-3p	XM_017023326.2	179	-30.88	179	-30.88	23	6066	4123	RBFOX1	GeneID:54715,Genbank:XM_017023318.2,HGNC:HGNC:18222,MIM:605104	RNA binding fox-1 homolog 1	GO:0003723,GO:0005634,GO:0005737,GO:0006397,GO:0008380,GO:0043484	RNA binding|nucleus|cytoplasm|mRNA processing|RNA splicing|regulation of RNA splicing
hsa-miR-200c-3p	XM_017023327.1	179	-30.88	179	-30.88	23	4030	2087	RBFOX1	GeneID:54715,Genbank:XM_017023318.2,HGNC:HGNC:18222,MIM:605104	RNA binding fox-1 homolog 1	GO:0003723,GO:0005634,GO:0005737,GO:0006397,GO:0008380,GO:0043484	RNA binding|nucleus|cytoplasm|mRNA processing|RNA splicing|regulation of RNA splicing
hsa-miR-200c-3p	XM_017023328.2	179	-30.88	179	-30.88	23	4846	2903	RBFOX1	GeneID:54715,Genbank:XM_017023318.2,HGNC:HGNC:18222,MIM:605104	RNA binding fox-1 homolog 1	GO:0003723,GO:0005634,GO:0005737,GO:0006397,GO:0008380,GO:0043484	RNA binding|nucleus|cytoplasm|mRNA processing|RNA splicing|regulation of RNA splicing
hsa-miR-200c-3p	XM_017023329.2	179	-30.88	179	-30.88	23	4712	2769	RBFOX1	GeneID:54715,Genbank:XM_017023318.2,HGNC:HGNC:18222,MIM:605104	RNA binding fox-1 homolog 1	GO:0003723,GO:0005634,GO:0005737,GO:0006397,GO:0008380,GO:0043484	RNA binding|nucleus|cytoplasm|mRNA processing|RNA splicing|regulation of RNA splicing
hsa-miR-200c-3p	XM_017023330.1	179	-30.88	179	-30.88	23	5403	3460	RBFOX1	GeneID:54715,Genbank:XM_017023318.2,HGNC:HGNC:18222,MIM:605104	RNA binding fox-1 homolog 1	GO:0003723,GO:0005634,GO:0005737,GO:0006397,GO:0008380,GO:0043484	RNA binding|nucleus|cytoplasm|mRNA processing|RNA splicing|regulation of RNA splicing
hsa-miR-200c-3p	XM_017023331.2	179	-30.88	179	-30.88	23	7001	5058	RBFOX1	GeneID:54715,Genbank:XM_017023318.2,HGNC:HGNC:18222,MIM:605104	RNA binding fox-1 homolog 1	GO:0003723,GO:0005634,GO:0005737,GO:0006397,GO:0008380,GO:0043484	RNA binding|nucleus|cytoplasm|mRNA processing|RNA splicing|regulation of RNA splicing
hsa-miR-200c-3p	XM_017023332.1	179	-30.88	179	-30.88	23	4083	2140	RBFOX1	GeneID:54715,Genbank:XM_017023318.2,HGNC:HGNC:18222,MIM:605104	RNA binding fox-1 homolog 1	GO:0003723,GO:0005634,GO:0005737,GO:0006397,GO:0008380,GO:0043484	RNA binding|nucleus|cytoplasm|mRNA processing|RNA splicing|regulation of RNA splicing
hsa-miR-200c-3p	XM_017023333.1	179	-30.88	179	-30.88	23	3912	1969	RBFOX1	GeneID:54715,Genbank:XM_017023318.2,HGNC:HGNC:18222,MIM:605104	RNA binding fox-1 homolog 1	GO:0003723,GO:0005634,GO:0005737,GO:0006397,GO:0008380,GO:0043484	RNA binding|nucleus|cytoplasm|mRNA processing|RNA splicing|regulation of RNA splicing
hsa-miR-200c-3p	XM_017023334.1	179	-30.88	179	-30.88	23	3949	2006	RBFOX1	GeneID:54715,Genbank:XM_017023318.2,HGNC:HGNC:18222,MIM:605104	RNA binding fox-1 homolog 1	GO:0003723,GO:0005634,GO:0005737,GO:0006397,GO:0008380,GO:0043484	RNA binding|nucleus|cytoplasm|mRNA processing|RNA splicing|regulation of RNA splicing
hsa-miR-200c-3p	XM_017023335.2	179	-30.88	179	-30.88	23	4937	2994	RBFOX1	GeneID:54715,Genbank:XM_017023318.2,HGNC:HGNC:18222,MIM:605104	RNA binding fox-1 homolog 1	GO:0003723,GO:0005634,GO:0005737,GO:0006397,GO:0008380,GO:0043484	RNA binding|nucleus|cytoplasm|mRNA processing|RNA splicing|regulation of RNA splicing
hsa-miR-200c-3p	XM_017023336.1	179	-30.88	179	-30.88	23	3965	2022	RBFOX1	GeneID:54715,Genbank:XM_017023318.2,HGNC:HGNC:18222,MIM:605104	RNA binding fox-1 homolog 1	GO:0003723,GO:0005634,GO:0005737,GO:0006397,GO:0008380,GO:0043484	RNA binding|nucleus|cytoplasm|mRNA processing|RNA splicing|regulation of RNA splicing
hsa-miR-200c-3p	XM_017023337.1	179	-30.88	179	-30.88	23	4002	2059	RBFOX1	GeneID:54715,Genbank:XM_017023318.2,HGNC:HGNC:18222,MIM:605104	RNA binding fox-1 homolog 1	GO:0003723,GO:0005634,GO:0005737,GO:0006397,GO:0008380,GO:0043484	RNA binding|nucleus|cytoplasm|mRNA processing|RNA splicing|regulation of RNA splicing
hsa-miR-200c-3p	XM_017023338.1	179	-30.88	179	-30.88	23	3831	1888	RBFOX1	GeneID:54715,Genbank:XM_017023318.2,HGNC:HGNC:18222,MIM:605104	RNA binding fox-1 homolog 1	GO:0003723,GO:0005634,GO:0005737,GO:0006397,GO:0008380,GO:0043484	RNA binding|nucleus|cytoplasm|mRNA processing|RNA splicing|regulation of RNA splicing
hsa-miR-200c-3p	XM_017023340.1	179	-30.88	179	-30.88	23	3819	1876	RBFOX1	GeneID:54715,Genbank:XM_017023318.2,HGNC:HGNC:18222,MIM:605104	RNA binding fox-1 homolog 1	GO:0003723,GO:0005634,GO:0005737,GO:0006397,GO:0008380,GO:0043484	RNA binding|nucleus|cytoplasm|mRNA processing|RNA splicing|regulation of RNA splicing
hsa-miR-200c-3p	XM_017023341.2	179	-30.88	179	-30.88	23	4856	2913	RBFOX1	GeneID:54715,Genbank:XM_017023318.2,HGNC:HGNC:18222,MIM:605104	RNA binding fox-1 homolog 1	GO:0003723,GO:0005634,GO:0005737,GO:0006397,GO:0008380,GO:0043484	RNA binding|nucleus|cytoplasm|mRNA processing|RNA splicing|regulation of RNA splicing
hsa-miR-200c-3p	XM_017023342.1	179	-30.88	179	-30.88	23	3884	1941	RBFOX1	GeneID:54715,Genbank:XM_017023318.2,HGNC:HGNC:18222,MIM:605104	RNA binding fox-1 homolog 1	GO:0003723,GO:0005634,GO:0005737,GO:0006397,GO:0008380,GO:0043484	RNA binding|nucleus|cytoplasm|mRNA processing|RNA splicing|regulation of RNA splicing
hsa-miR-200c-3p	XM_024450303.1	179	-30.88	179	-30.88	23	5550	3607	RBFOX1	GeneID:54715,Genbank:XM_017023318.2,HGNC:HGNC:18222,MIM:605104	RNA binding fox-1 homolog 1	GO:0003723,GO:0005634,GO:0005737,GO:0006397,GO:0008380,GO:0043484	RNA binding|nucleus|cytoplasm|mRNA processing|RNA splicing|regulation of RNA splicing
hsa-miR-200c-3p	XM_024450304.1	179	-30.88	179	-30.88	23	5345	3402	RBFOX1	GeneID:54715,Genbank:XM_017023318.2,HGNC:HGNC:18222,MIM:605104	RNA binding fox-1 homolog 1	GO:0003723,GO:0005634,GO:0005737,GO:0006397,GO:0008380,GO:0043484	RNA binding|nucleus|cytoplasm|mRNA processing|RNA splicing|regulation of RNA splicing
hsa-miR-200c-3p	XM_024450305.1	179	-30.88	179	-30.88	23	5177	3234	RBFOX1	GeneID:54715,Genbank:XM_017023318.2,HGNC:HGNC:18222,MIM:605104	RNA binding fox-1 homolog 1	GO:0003723,GO:0005634,GO:0005737,GO:0006397,GO:0008380,GO:0043484	RNA binding|nucleus|cytoplasm|mRNA processing|RNA splicing|regulation of RNA splicing
hsa-miR-200c-3p	XM_024450306.1	179	-30.88	179	-30.88	23	5101	3158	RBFOX1	GeneID:54715,Genbank:XM_017023318.2,HGNC:HGNC:18222,MIM:605104	RNA binding fox-1 homolog 1	GO:0003723,GO:0005634,GO:0005737,GO:0006397,GO:0008380,GO:0043484	RNA binding|nucleus|cytoplasm|mRNA processing|RNA splicing|regulation of RNA splicing
hsa-miR-200c-3p	XM_024450307.1	179	-30.88	179	-30.88	23	5973	4030	RBFOX1	GeneID:54715,Genbank:XM_017023318.2,HGNC:HGNC:18222,MIM:605104	RNA binding fox-1 homolog 1	GO:0003723,GO:0005634,GO:0005737,GO:0006397,GO:0008380,GO:0043484	RNA binding|nucleus|cytoplasm|mRNA processing|RNA splicing|regulation of RNA splicing
hsa-miR-200c-3p	XM_024450308.1	179	-30.88	179	-30.88	23	3937	1994	RBFOX1	GeneID:54715,Genbank:XM_017023318.2,HGNC:HGNC:18222,MIM:605104	RNA binding fox-1 homolog 1	GO:0003723,GO:0005634,GO:0005737,GO:0006397,GO:0008380,GO:0043484	RNA binding|nucleus|cytoplasm|mRNA processing|RNA splicing|regulation of RNA splicing
hsa-miR-200c-3p	XM_024450309.1	179	-30.88	179	-30.88	23	4765	2822	RBFOX1	GeneID:54715,Genbank:XM_017023318.2,HGNC:HGNC:18222,MIM:605104	RNA binding fox-1 homolog 1	GO:0003723,GO:0005634,GO:0005737,GO:0006397,GO:0008380,GO:0043484	RNA binding|nucleus|cytoplasm|mRNA processing|RNA splicing|regulation of RNA splicing
hsa-miR-200c-3p	XM_024450310.1	179	-30.88	179	-30.88	23	4753	2810	RBFOX1	GeneID:54715,Genbank:XM_017023318.2,HGNC:HGNC:18222,MIM:605104	RNA binding fox-1 homolog 1	GO:0003723,GO:0005634,GO:0005737,GO:0006397,GO:0008380,GO:0043484	RNA binding|nucleus|cytoplasm|mRNA processing|RNA splicing|regulation of RNA splicing
hsa-miR-200c-3p	XM_024450311.1	179	-30.88	179	-30.88	23	4048	2105	RBFOX1	GeneID:54715,Genbank:XM_017023318.2,HGNC:HGNC:18222,MIM:605104	RNA binding fox-1 homolog 1	GO:0003723,GO:0005634,GO:0005737,GO:0006397,GO:0008380,GO:0043484	RNA binding|nucleus|cytoplasm|mRNA processing|RNA splicing|regulation of RNA splicing
hsa-miR-200c-3p	XM_024450312.1	179	-30.88	179	-30.88	23	4036	2093	RBFOX1	GeneID:54715,Genbank:XM_017023318.2,HGNC:HGNC:18222,MIM:605104	RNA binding fox-1 homolog 1	GO:0003723,GO:0005634,GO:0005737,GO:0006397,GO:0008380,GO:0043484	RNA binding|nucleus|cytoplasm|mRNA processing|RNA splicing|regulation of RNA splicing
hsa-miR-200c-3p	XM_024450313.1	179	-30.88	179	-30.88	23	3902	1959	RBFOX1	GeneID:54715,Genbank:XM_017023318.2,HGNC:HGNC:18222,MIM:605104	RNA binding fox-1 homolog 1	GO:0003723,GO:0005634,GO:0005737,GO:0006397,GO:0008380,GO:0043484	RNA binding|nucleus|cytoplasm|mRNA processing|RNA splicing|regulation of RNA splicing
hsa-miR-200c-3p	XM_024450314.1	179	-30.88	179	-30.88	23	5748	3805	RBFOX1	GeneID:54715,Genbank:XM_017023318.2,HGNC:HGNC:18222,MIM:605104	RNA binding fox-1 homolog 1	GO:0003723,GO:0005634,GO:0005737,GO:0006397,GO:0008380,GO:0043484	RNA binding|nucleus|cytoplasm|mRNA processing|RNA splicing|regulation of RNA splicing
hsa-miR-200c-3p	XM_024450315.1	179	-30.88	179	-30.88	23	5865	3922	RBFOX1	GeneID:54715,Genbank:XM_017023318.2,HGNC:HGNC:18222,MIM:605104	RNA binding fox-1 homolog 1	GO:0003723,GO:0005634,GO:0005737,GO:0006397,GO:0008380,GO:0043484	RNA binding|nucleus|cytoplasm|mRNA processing|RNA splicing|regulation of RNA splicing
hsa-miR-200c-3p	XM_024450316.1	179	-30.88	179	-30.88	23	4844	2901	RBFOX1	GeneID:54715,Genbank:XM_017023318.2,HGNC:HGNC:18222,MIM:605104	RNA binding fox-1 homolog 1	GO:0003723,GO:0005634,GO:0005737,GO:0006397,GO:0008380,GO:0043484	RNA binding|nucleus|cytoplasm|mRNA processing|RNA splicing|regulation of RNA splicing
hsa-miR-221-3p	NM_001003940.1	175	-30.56	175	-30.56	23	4700	4460	BMF	GeneID:90427,Genbank:NM_001003943.2,HGNC:HGNC:24132,MIM:606266	Bcl2 modifying factor	GO:0001669,GO:0001844,GO:0005741,GO:0005829,GO:0005886,GO:0010507,GO:0016459,GO:0032464,GO:0034644,GO:0043065,GO:0043276,GO:0090200,GO:1900740,GO:2001244	acrosomal vesicle|protein insertion into mitochondrial membrane involved in apoptotic signaling pathway|mitochondrial outer membrane|cytosol|plasma membrane|negative regulation of autophagy|myosin complex|positive regulation of protein homooligomerization|cellular response to UV|positive regulation of apoptotic process|anoikis|positive regulation of release of cytochrome c from mitochondria|posit…	path:hsa05206	MicroRNAs in cancer
hsa-miR-221-3p	NM_001003942.1	175	-30.56	175	-30.56	23	4402	4162	BMF	GeneID:90427,Genbank:NM_001003943.2,HGNC:HGNC:24132,MIM:606266	Bcl2 modifying factor	GO:0001669,GO:0001844,GO:0005741,GO:0005829,GO:0005886,GO:0010507,GO:0016459,GO:0032464,GO:0034644,GO:0043065,GO:0043276,GO:0090200,GO:1900740,GO:2001244	acrosomal vesicle|protein insertion into mitochondrial membrane involved in apoptotic signaling pathway|mitochondrial outer membrane|cytosol|plasma membrane|negative regulation of autophagy|myosin complex|positive regulation of protein homooligomerization|cellular response to UV|positive regulation of apoptotic process|anoikis|positive regulation of release of cytochrome c from mitochondria|posit…	path:hsa05206	MicroRNAs in cancer
hsa-miR-221-3p	NM_001003943.2	175	-30.56	175	-30.56	23	4549	4309	BMF	GeneID:90427,Genbank:NM_001003943.2,HGNC:HGNC:24132,MIM:606266	Bcl2 modifying factor	GO:0001669,GO:0001844,GO:0005741,GO:0005829,GO:0005886,GO:0010507,GO:0016459,GO:0032464,GO:0034644,GO:0043065,GO:0043276,GO:0090200,GO:1900740,GO:2001244	acrosomal vesicle|protein insertion into mitochondrial membrane involved in apoptotic signaling pathway|mitochondrial outer membrane|cytosol|plasma membrane|negative regulation of autophagy|myosin complex|positive regulation of protein homooligomerization|cellular response to UV|positive regulation of apoptotic process|anoikis|positive regulation of release of cytochrome c from mitochondria|posit…	path:hsa05206	MicroRNAs in cancer
hsa-miR-221-3p	NM_001037131.2	175	-32.33	175	-32.33	23	10868	7777	AGAP1	GeneID:116987,Genbank:NM_001037131.2,HGNC:HGNC:16922,MIM:608651	ArfGAP with GTPase domain, ankyrin repeat and PH domain 1	GO:0003924,GO:0005096,GO:0005525,GO:0005543,GO:0005737,GO:0015031,GO:0046872	GTPase activity|GTPase activator activity|GTP binding|phospholipid binding|cytoplasm|protein transport|metal ion binding	path:hsa04144	Endocytosis
hsa-miR-221-3p	NM_001122665.3	180	-34.69	180	-34.69	23	4757	4320	DDX3Y	GeneID:8653,Genbank:NM_001122665.3,HGNC:HGNC:2699,MIM:400010	DEAD-box helicase 3, Y-linked	GO:0003677,GO:0003723,GO:0004004,GO:0005524,GO:0005634,GO:0005730,GO:0005829,GO:0006413,GO:0007059,GO:0010468,GO:0010501,GO:0016020,GO:0036464	DNA binding|RNA binding|ATP-dependent RNA helicase activity|ATP binding|nucleus|nucleolus|cytosol|translational initiation|chromosome segregation|regulation of gene expression|RNA secondary structure unwinding|membrane|cytoplasmic ribonucleoprotein granule
hsa-miR-221-3p	NM_001190864.1	181	-31.92	181	-31.92	23	1809	1659	MRPS35	GeneID:60488,Genbank:NM_021821.3,HGNC:HGNC:16635,MIM:611995	mitochondrial ribosomal protein S35	GO:0003723,GO:0003735,GO:0005743,GO:0005763,GO:0042769,GO:0070125,GO:0070126	RNA binding|structural constituent of ribosome|mitochondrial inner membrane|mitochondrial small ribosomal subunit|DNA damage response, detection of DNA damage|mitochondrial translational elongation|mitochondrial translational termination
hsa-miR-221-3p	NM_001297755.1	175	-31.05	175	-31.05	23	3422	2676	HELQ	GeneID:113510,Genbank:NM_001297755.1,HGNC:HGNC:18536,MIM:606769	helicase, POLQ like	GO:0000724,GO:0003677,GO:0004004,GO:0005524,GO:0005730,GO:0005737,GO:0010501	double-strand break repair via homologous recombination|DNA binding|ATP-dependent RNA helicase activity|ATP binding|nucleolus|cytoplasm|RNA secondary structure unwinding
hsa-miR-221-3p	NM_001297756.1	175	-31.05	175	-31.05	23	3636	2890	HELQ	GeneID:113510,Genbank:NM_001297755.1,HGNC:HGNC:18536,MIM:606769	helicase, POLQ like	GO:0000724,GO:0003677,GO:0004004,GO:0005524,GO:0005730,GO:0005737,GO:0010501	double-strand break repair via homologous recombination|DNA binding|ATP-dependent RNA helicase activity|ATP binding|nucleolus|cytoplasm|RNA secondary structure unwinding
hsa-miR-221-3p	NM_001297757.1	175	-31.05	175	-31.05	23	3525	2779	HELQ	GeneID:113510,Genbank:NM_001297755.1,HGNC:HGNC:18536,MIM:606769	helicase, POLQ like	GO:0000724,GO:0003677,GO:0004004,GO:0005524,GO:0005730,GO:0005737,GO:0010501	double-strand break repair via homologous recombination|DNA binding|ATP-dependent RNA helicase activity|ATP binding|nucleolus|cytoplasm|RNA secondary structure unwinding
hsa-miR-221-3p	NM_001302552.2	180	-34.69	180	-34.69	23	4405	3968	DDX3Y	GeneID:8653,Genbank:NM_001122665.3,HGNC:HGNC:2699,MIM:400010	DEAD-box helicase 3, Y-linked	GO:0003677,GO:0003723,GO:0004004,GO:0005524,GO:0005634,GO:0005730,GO:0005829,GO:0006413,GO:0007059,GO:0010468,GO:0010501,GO:0016020,GO:0036464	DNA binding|RNA binding|ATP-dependent RNA helicase activity|ATP binding|nucleus|nucleolus|cytosol|translational initiation|chromosome segregation|regulation of gene expression|RNA secondary structure unwinding|membrane|cytoplasmic ribonucleoprotein granule
hsa-miR-221-3p	NM_001308231.1	179	-30.15	179	-30.15	23	2060	1925	CABYR	GeneID:26256,Genbank:NM_012189.3,HGNC:HGNC:15569,MIM:612135	calcium binding tyrosine phosphorylation regulated	GO:0003351,GO:0005509,GO:0005634,GO:0005737,GO:0005829,GO:0005856,GO:0017124,GO:0019899,GO:0031514,GO:0035686,GO:0046982,GO:0048240,GO:0097228,GO:0097229	epithelial cilium movement|calcium ion binding|nucleus|cytoplasm|cytosol|cytoskeleton|SH3 domain binding|enzyme binding|motile cilium|sperm fibrous sheath|protein heterodimerization activity|sperm capacitation|sperm principal piece|sperm end piece
hsa-miR-221-3p	NM_001324195.1	180	-34.69	180	-34.69	23	4421	3984	DDX3Y	GeneID:8653,Genbank:NM_001122665.3,HGNC:HGNC:2699,MIM:400010	DEAD-box helicase 3, Y-linked	GO:0003677,GO:0003723,GO:0004004,GO:0005524,GO:0005634,GO:0005730,GO:0005829,GO:0006413,GO:0007059,GO:0010468,GO:0010501,GO:0016020,GO:0036464	DNA binding|RNA binding|ATP-dependent RNA helicase activity|ATP binding|nucleus|nucleolus|cytosol|translational initiation|chromosome segregation|regulation of gene expression|RNA secondary structure unwinding|membrane|cytoplasmic ribonucleoprotein granule
hsa-miR-221-3p	NM_004660.4	180	-34.69	180	-34.69	23	4508	4053	DDX3Y	GeneID:8653,Genbank:NM_001122665.3,HGNC:HGNC:2699,MIM:400010	DEAD-box helicase 3, Y-linked	GO:0003677,GO:0003723,GO:0004004,GO:0005524,GO:0005634,GO:0005730,GO:0005829,GO:0006413,GO:0007059,GO:0010468,GO:0010501,GO:0016020,GO:0036464	DNA binding|RNA binding|ATP-dependent RNA helicase activity|ATP binding|nucleus|nucleolus|cytosol|translational initiation|chromosome segregation|regulation of gene expression|RNA secondary structure unwinding|membrane|cytoplasmic ribonucleoprotein granule
hsa-miR-221-3p	NM_012189.3	179	-30.15	179	-30.15	23	2382	2148	CABYR	GeneID:26256,Genbank:NM_012189.3,HGNC:HGNC:15569,MIM:612135	calcium binding tyrosine phosphorylation regulated	GO:0003351,GO:0005509,GO:0005634,GO:0005737,GO:0005829,GO:0005856,GO:0017124,GO:0019899,GO:0031514,GO:0035686,GO:0046982,GO:0048240,GO:0097228,GO:0097229	epithelial cilium movement|calcium ion binding|nucleus|cytoplasm|cytosol|cytoskeleton|SH3 domain binding|enzyme binding|motile cilium|sperm fibrous sheath|protein heterodimerization activity|sperm capacitation|sperm principal piece|sperm end piece
hsa-miR-221-3p	NM_014914.4	175	-32.33	175	-32.33	23	10709	7618	AGAP1	GeneID:116987,Genbank:NM_001037131.2,HGNC:HGNC:16922,MIM:608651	ArfGAP with GTPase domain, ankyrin repeat and PH domain 1	GO:0003924,GO:0005096,GO:0005525,GO:0005543,GO:0005737,GO:0015031,GO:0046872	GTPase activity|GTPase activator activity|GTP binding|phospholipid binding|cytoplasm|protein transport|metal ion binding	path:hsa04144	Endocytosis
hsa-miR-221-3p	NM_021821.3	181	-31.92	181	-31.92	23	1919	1769	MRPS35	GeneID:60488,Genbank:NM_021821.3,HGNC:HGNC:16635,MIM:611995	mitochondrial ribosomal protein S35	GO:0003723,GO:0003735,GO:0005743,GO:0005763,GO:0042769,GO:0070125,GO:0070126	RNA binding|structural constituent of ribosome|mitochondrial inner membrane|mitochondrial small ribosomal subunit|DNA damage response, detection of DNA damage|mitochondrial translational elongation|mitochondrial translational termination
hsa-miR-221-3p	NM_033503.3	175	-30.56	175	-30.56	23	4551	4311	BMF	GeneID:90427,Genbank:NM_001003943.2,HGNC:HGNC:24132,MIM:606266	Bcl2 modifying factor	GO:0001669,GO:0001844,GO:0005741,GO:0005829,GO:0005886,GO:0010507,GO:0016459,GO:0032464,GO:0034644,GO:0043065,GO:0043276,GO:0090200,GO:1900740,GO:2001244	acrosomal vesicle|protein insertion into mitochondrial membrane involved in apoptotic signaling pathway|mitochondrial outer membrane|cytosol|plasma membrane|negative regulation of autophagy|myosin complex|positive regulation of protein homooligomerization|cellular response to UV|positive regulation of apoptotic process|anoikis|positive regulation of release of cytochrome c from mitochondria|posit…	path:hsa05206	MicroRNAs in cancer
hsa-miR-221-3p	NM_133636.3	175	-31.05	175	-31.05	23	3623	2877	HELQ	GeneID:113510,Genbank:NM_001297755.1,HGNC:HGNC:18536,MIM:606769	helicase, POLQ like	GO:0000724,GO:0003677,GO:0004004,GO:0005524,GO:0005730,GO:0005737,GO:0010501	double-strand break repair via homologous recombination|DNA binding|ATP-dependent RNA helicase activity|ATP binding|nucleolus|cytoplasm|RNA secondary structure unwinding
hsa-miR-221-3p	NM_138643.2	179	-30.15	179	-30.15	23	1202	968	CABYR	GeneID:26256,Genbank:NM_012189.3,HGNC:HGNC:15569,MIM:612135	calcium binding tyrosine phosphorylation regulated	GO:0003351,GO:0005509,GO:0005634,GO:0005737,GO:0005829,GO:0005856,GO:0017124,GO:0019899,GO:0031514,GO:0035686,GO:0046982,GO:0048240,GO:0097228,GO:0097229	epithelial cilium movement|calcium ion binding|nucleus|cytoplasm|cytosol|cytoskeleton|SH3 domain binding|enzyme binding|motile cilium|sperm fibrous sheath|protein heterodimerization activity|sperm capacitation|sperm principal piece|sperm end piece
hsa-miR-221-3p	NM_138644.2	179	-30.15	179	-30.15	23	1298	1064	CABYR	GeneID:26256,Genbank:NM_012189.3,HGNC:HGNC:15569,MIM:612135	calcium binding tyrosine phosphorylation regulated	GO:0003351,GO:0005509,GO:0005634,GO:0005737,GO:0005829,GO:0005856,GO:0017124,GO:0019899,GO:0031514,GO:0035686,GO:0046982,GO:0048240,GO:0097228,GO:0097229	epithelial cilium movement|calcium ion binding|nucleus|cytoplasm|cytosol|cytoskeleton|SH3 domain binding|enzyme binding|motile cilium|sperm fibrous sheath|protein heterodimerization activity|sperm capacitation|sperm principal piece|sperm end piece
hsa-miR-221-3p	NM_152432.3	182	-31.5	182	-31.5	23	8220	3189	ARHGAP42	GeneID:143872,Genbank:NM_152432.3,HGNC:HGNC:26545,MIM:615936	Rho GTPase activating protein 42	GO:0003085,GO:0005096,GO:0007165,GO:0035024,GO:0090630,GO:1904694	negative regulation of systemic arterial blood pressure|GTPase activator activity|signal transduction|negative regulation of Rho protein signal transduction|activation of GTPase activity|negative regulation of vascular smooth muscle contraction
hsa-miR-221-3p	NM_153768.2	179	-30.15	179	-30.15	23	2328	2094	CABYR	GeneID:26256,Genbank:NM_012189.3,HGNC:HGNC:15569,MIM:612135	calcium binding tyrosine phosphorylation regulated	GO:0003351,GO:0005509,GO:0005634,GO:0005737,GO:0005829,GO:0005856,GO:0017124,GO:0019899,GO:0031514,GO:0035686,GO:0046982,GO:0048240,GO:0097228,GO:0097229	epithelial cilium movement|calcium ion binding|nucleus|cytoplasm|cytosol|cytoskeleton|SH3 domain binding|enzyme binding|motile cilium|sperm fibrous sheath|protein heterodimerization activity|sperm capacitation|sperm principal piece|sperm end piece
hsa-miR-221-3p	NM_153769.2	179	-30.15	179	-30.15	23	1425	1191	CABYR	GeneID:26256,Genbank:NM_012189.3,HGNC:HGNC:15569,MIM:612135	calcium binding tyrosine phosphorylation regulated	GO:0003351,GO:0005509,GO:0005634,GO:0005737,GO:0005829,GO:0005856,GO:0017124,GO:0019899,GO:0031514,GO:0035686,GO:0046982,GO:0048240,GO:0097228,GO:0097229	epithelial cilium movement|calcium ion binding|nucleus|cytoplasm|cytosol|cytoskeleton|SH3 domain binding|enzyme binding|motile cilium|sperm fibrous sheath|protein heterodimerization activity|sperm capacitation|sperm principal piece|sperm end piece
hsa-miR-221-3p	XM_005246059.4	175	-32.33	175	-32.33	23	10151	7083	AGAP1	GeneID:116987,Genbank:NM_001037131.2,HGNC:HGNC:16922,MIM:608651	ArfGAP with GTPase domain, ankyrin repeat and PH domain 1	GO:0003924,GO:0005096,GO:0005525,GO:0005543,GO:0005737,GO:0015031,GO:0046872	GTPase activity|GTPase activator activity|GTP binding|phospholipid binding|cytoplasm|protein transport|metal ion binding	path:hsa04144	Endocytosis
hsa-miR-221-3p	XM_005258247.2	179	-30.15	179	-30.15	23	1251	1031	CABYR	GeneID:26256,Genbank:NM_012189.3,HGNC:HGNC:15569,MIM:612135	calcium binding tyrosine phosphorylation regulated	GO:0003351,GO:0005509,GO:0005634,GO:0005737,GO:0005829,GO:0005856,GO:0017124,GO:0019899,GO:0031514,GO:0035686,GO:0046982,GO:0048240,GO:0097228,GO:0097229	epithelial cilium movement|calcium ion binding|nucleus|cytoplasm|cytosol|cytoskeleton|SH3 domain binding|enzyme binding|motile cilium|sperm fibrous sheath|protein heterodimerization activity|sperm capacitation|sperm principal piece|sperm end piece
hsa-miR-221-3p	XM_005262711.1	175	-31.05	175	-31.05	23	3464	2738	HELQ	GeneID:113510,Genbank:NM_001297755.1,HGNC:HGNC:18536,MIM:606769	helicase, POLQ like	GO:0000724,GO:0003677,GO:0004004,GO:0005524,GO:0005730,GO:0005737,GO:0010501	double-strand break repair via homologous recombination|DNA binding|ATP-dependent RNA helicase activity|ATP binding|nucleolus|cytoplasm|RNA secondary structure unwinding
hsa-miR-221-3p	XM_005262713.3	175	-31.05	175	-31.05	23	3671	2945	HELQ	GeneID:113510,Genbank:NM_001297755.1,HGNC:HGNC:18536,MIM:606769	helicase, POLQ like	GO:0000724,GO:0003677,GO:0004004,GO:0005524,GO:0005730,GO:0005737,GO:0010501	double-strand break repair via homologous recombination|DNA binding|ATP-dependent RNA helicase activity|ATP binding|nucleolus|cytoplasm|RNA secondary structure unwinding
hsa-miR-221-3p	XM_006712234.3	175	-32.33	175	-32.33	23	10386	7318	AGAP1	GeneID:116987,Genbank:NM_001037131.2,HGNC:HGNC:16922,MIM:608651	ArfGAP with GTPase domain, ankyrin repeat and PH domain 1	GO:0003924,GO:0005096,GO:0005525,GO:0005543,GO:0005737,GO:0015031,GO:0046872	GTPase activity|GTPase activator activity|GTP binding|phospholipid binding|cytoplasm|protein transport|metal ion binding	path:hsa04144	Endocytosis
hsa-miR-221-3p	XM_006712235.3	175	-32.33	175	-32.33	23	10508	7442	AGAP1	GeneID:116987,Genbank:NM_001037131.2,HGNC:HGNC:16922,MIM:608651	ArfGAP with GTPase domain, ankyrin repeat and PH domain 1	GO:0003924,GO:0005096,GO:0005525,GO:0005543,GO:0005737,GO:0015031,GO:0046872	GTPase activity|GTPase activator activity|GTP binding|phospholipid binding|cytoplasm|protein transport|metal ion binding	path:hsa04144	Endocytosis
hsa-miR-221-3p	XM_006712237.3	175	-32.33	175	-32.33	23	11167	8099	AGAP1	GeneID:116987,Genbank:NM_001037131.2,HGNC:HGNC:16922,MIM:608651	ArfGAP with GTPase domain, ankyrin repeat and PH domain 1	GO:0003924,GO:0005096,GO:0005525,GO:0005543,GO:0005737,GO:0015031,GO:0046872	GTPase activity|GTPase activator activity|GTP binding|phospholipid binding|cytoplasm|protein transport|metal ion binding	path:hsa04144	Endocytosis
hsa-miR-221-3p	XM_006712239.3	175	-32.33	175	-32.33	23	11182	8114	AGAP1	GeneID:116987,Genbank:NM_001037131.2,HGNC:HGNC:16922,MIM:608651	ArfGAP with GTPase domain, ankyrin repeat and PH domain 1	GO:0003924,GO:0005096,GO:0005525,GO:0005543,GO:0005737,GO:0015031,GO:0046872	GTPase activity|GTPase activator activity|GTP binding|phospholipid binding|cytoplasm|protein transport|metal ion binding	path:hsa04144	Endocytosis
hsa-miR-221-3p	XM_006714076.3	175	-31.05	175	-31.05	23	3071	2866	HELQ	GeneID:113510,Genbank:NM_001297755.1,HGNC:HGNC:18536,MIM:606769	helicase, POLQ like	GO:0000724,GO:0003677,GO:0004004,GO:0005524,GO:0005730,GO:0005737,GO:0010501	double-strand break repair via homologous recombination|DNA binding|ATP-dependent RNA helicase activity|ATP binding|nucleolus|cytoplasm|RNA secondary structure unwinding
hsa-miR-221-3p	XM_011510547.2	175	-32.33	175	-32.33	23	11103	8035	AGAP1	GeneID:116987,Genbank:NM_001037131.2,HGNC:HGNC:16922,MIM:608651	ArfGAP with GTPase domain, ankyrin repeat and PH domain 1	GO:0003924,GO:0005096,GO:0005525,GO:0005543,GO:0005737,GO:0015031,GO:0046872	GTPase activity|GTPase activator activity|GTP binding|phospholipid binding|cytoplasm|protein transport|metal ion binding	path:hsa04144	Endocytosis
hsa-miR-221-3p	XM_011510548.2	175	-32.33	175	-32.33	23	11021	7953	AGAP1	GeneID:116987,Genbank:NM_001037131.2,HGNC:HGNC:16922,MIM:608651	ArfGAP with GTPase domain, ankyrin repeat and PH domain 1	GO:0003924,GO:0005096,GO:0005525,GO:0005543,GO:0005737,GO:0015031,GO:0046872	GTPase activity|GTPase activator activity|GTP binding|phospholipid binding|cytoplasm|protein transport|metal ion binding	path:hsa04144	Endocytosis
hsa-miR-221-3p	XM_011510549.2	175	-32.33	175	-32.33	23	10984	7916	AGAP1	GeneID:116987,Genbank:NM_001037131.2,HGNC:HGNC:16922,MIM:608651	ArfGAP with GTPase domain, ankyrin repeat and PH domain 1	GO:0003924,GO:0005096,GO:0005525,GO:0005543,GO:0005737,GO:0015031,GO:0046872	GTPase activity|GTPase activator activity|GTP binding|phospholipid binding|cytoplasm|protein transport|metal ion binding	path:hsa04144	Endocytosis
hsa-miR-221-3p	XM_011542615.2	182	-31.5	182	-31.5	23	10256	5241	ARHGAP42	GeneID:143872,Genbank:NM_152432.3,HGNC:HGNC:26545,MIM:615936	Rho GTPase activating protein 42	GO:0003085,GO:0005096,GO:0007165,GO:0035024,GO:0090630,GO:1904694	negative regulation of systemic arterial blood pressure|GTPase activator activity|signal transduction|negative regulation of Rho protein signal transduction|activation of GTPase activity|negative regulation of vascular smooth muscle contraction
hsa-miR-221-3p	XM_011542616.2	182	-31.5	182	-31.5	23	8025	3010	ARHGAP42	GeneID:143872,Genbank:NM_152432.3,HGNC:HGNC:26545,MIM:615936	Rho GTPase activating protein 42	GO:0003085,GO:0005096,GO:0007165,GO:0035024,GO:0090630,GO:1904694	negative regulation of systemic arterial blood pressure|GTPase activator activity|signal transduction|negative regulation of Rho protein signal transduction|activation of GTPase activity|negative regulation of vascular smooth muscle contraction
hsa-miR-221-3p	XM_011542617.2	182	-31.5	182	-31.5	23	7911	2896	ARHGAP42	GeneID:143872,Genbank:NM_152432.3,HGNC:HGNC:26545,MIM:615936	Rho GTPase activating protein 42	GO:0003085,GO:0005096,GO:0007165,GO:0035024,GO:0090630,GO:1904694	negative regulation of systemic arterial blood pressure|GTPase activator activity|signal transduction|negative regulation of Rho protein signal transduction|activation of GTPase activity|negative regulation of vascular smooth muscle contraction
hsa-miR-221-3p	XM_017003282.1	175	-32.33	175	-32.33	23	11056	7988	AGAP1	GeneID:116987,Genbank:NM_001037131.2,HGNC:HGNC:16922,MIM:608651	ArfGAP with GTPase domain, ankyrin repeat and PH domain 1	GO:0003924,GO:0005096,GO:0005525,GO:0005543,GO:0005737,GO:0015031,GO:0046872	GTPase activity|GTPase activator activity|GTP binding|phospholipid binding|cytoplasm|protein transport|metal ion binding	path:hsa04144	Endocytosis
hsa-miR-221-3p	XM_017007679.1	175	-31.05	175	-31.05	23	3263	2537	HELQ	GeneID:113510,Genbank:NM_001297755.1,HGNC:HGNC:18536,MIM:606769	helicase, POLQ like	GO:0000724,GO:0003677,GO:0004004,GO:0005524,GO:0005730,GO:0005737,GO:0010501	double-strand break repair via homologous recombination|DNA binding|ATP-dependent RNA helicase activity|ATP binding|nucleolus|cytoplasm|RNA secondary structure unwinding
hsa-miR-221-3p	XM_017007680.2	175	-31.05	175	-31.05	23	3470	2744	HELQ	GeneID:113510,Genbank:NM_001297755.1,HGNC:HGNC:18536,MIM:606769	helicase, POLQ like	GO:0000724,GO:0003677,GO:0004004,GO:0005524,GO:0005730,GO:0005737,GO:0010501	double-strand break repair via homologous recombination|DNA binding|ATP-dependent RNA helicase activity|ATP binding|nucleolus|cytoplasm|RNA secondary structure unwinding
hsa-miR-221-3p	XM_017007682.1	175	-31.05	175	-31.05	23	3684	2958	HELQ	GeneID:113510,Genbank:NM_001297755.1,HGNC:HGNC:18536,MIM:606769	helicase, POLQ like	GO:0000724,GO:0003677,GO:0004004,GO:0005524,GO:0005730,GO:0005737,GO:0010501	double-strand break repair via homologous recombination|DNA binding|ATP-dependent RNA helicase activity|ATP binding|nucleolus|cytoplasm|RNA secondary structure unwinding
hsa-miR-221-3p	XM_017017237.1	182	-31.5	182	-31.5	23	8214	3199	ARHGAP42	GeneID:143872,Genbank:NM_152432.3,HGNC:HGNC:26545,MIM:615936	Rho GTPase activating protein 42	GO:0003085,GO:0005096,GO:0007165,GO:0035024,GO:0090630,GO:1904694	negative regulation of systemic arterial blood pressure|GTPase activator activity|signal transduction|negative regulation of Rho protein signal transduction|activation of GTPase activity|negative regulation of vascular smooth muscle contraction
hsa-miR-221-3p	XM_017017238.1	182	-31.5	182	-31.5	23	10397	5382	ARHGAP42	GeneID:143872,Genbank:NM_152432.3,HGNC:HGNC:26545,MIM:615936	Rho GTPase activating protein 42	GO:0003085,GO:0005096,GO:0007165,GO:0035024,GO:0090630,GO:1904694	negative regulation of systemic arterial blood pressure|GTPase activator activity|signal transduction|negative regulation of Rho protein signal transduction|activation of GTPase activity|negative regulation of vascular smooth muscle contraction
hsa-miR-221-3p	XM_024451160.1	179	-30.15	179	-30.15	23	2290	2070	CABYR	GeneID:26256,Genbank:NM_012189.3,HGNC:HGNC:15569,MIM:612135	calcium binding tyrosine phosphorylation regulated	GO:0003351,GO:0005509,GO:0005634,GO:0005737,GO:0005829,GO:0005856,GO:0017124,GO:0019899,GO:0031514,GO:0035686,GO:0046982,GO:0048240,GO:0097228,GO:0097229	epithelial cilium movement|calcium ion binding|nucleus|cytoplasm|cytosol|cytoskeleton|SH3 domain binding|enzyme binding|motile cilium|sperm fibrous sheath|protein heterodimerization activity|sperm capacitation|sperm principal piece|sperm end piece
hsa-miR-221-3p	XM_024451162.1	179	-30.15	179	-30.15	23	2356	2136	CABYR	GeneID:26256,Genbank:NM_012189.3,HGNC:HGNC:15569,MIM:612135	calcium binding tyrosine phosphorylation regulated	GO:0003351,GO:0005509,GO:0005634,GO:0005737,GO:0005829,GO:0005856,GO:0017124,GO:0019899,GO:0031514,GO:0035686,GO:0046982,GO:0048240,GO:0097228,GO:0097229	epithelial cilium movement|calcium ion binding|nucleus|cytoplasm|cytosol|cytoskeleton|SH3 domain binding|enzyme binding|motile cilium|sperm fibrous sheath|protein heterodimerization activity|sperm capacitation|sperm principal piece|sperm end piece
hsa-miR-221-3p	XM_024451163.1	179	-30.15	179	-30.15	23	2145	1925	CABYR	GeneID:26256,Genbank:NM_012189.3,HGNC:HGNC:15569,MIM:612135	calcium binding tyrosine phosphorylation regulated	GO:0003351,GO:0005509,GO:0005634,GO:0005737,GO:0005829,GO:0005856,GO:0017124,GO:0019899,GO:0031514,GO:0035686,GO:0046982,GO:0048240,GO:0097228,GO:0097229	epithelial cilium movement|calcium ion binding|nucleus|cytoplasm|cytosol|cytoskeleton|SH3 domain binding|enzyme binding|motile cilium|sperm fibrous sheath|protein heterodimerization activity|sperm capacitation|sperm principal piece|sperm end piece
hsa-miR-221-3p	XM_024452672.1	175	-32.33	175	-32.33	23	11005	7937	AGAP1	GeneID:116987,Genbank:NM_001037131.2,HGNC:HGNC:16922,MIM:608651	ArfGAP with GTPase domain, ankyrin repeat and PH domain 1	GO:0003924,GO:0005096,GO:0005525,GO:0005543,GO:0005737,GO:0015031,GO:0046872	GTPase activity|GTPase activator activity|GTP binding|phospholipid binding|cytoplasm|protein transport|metal ion binding	path:hsa04144	Endocytosis
hsa-miR-221-3p	XM_024453883.1	175	-31.05	175	-31.05	23	3216	2490	HELQ	GeneID:113510,Genbank:NM_001297755.1,HGNC:HGNC:18536,MIM:606769	helicase, POLQ like	GO:0000724,GO:0003677,GO:0004004,GO:0005524,GO:0005730,GO:0005737,GO:0010501	double-strand break repair via homologous recombination|DNA binding|ATP-dependent RNA helicase activity|ATP binding|nucleolus|cytoplasm|RNA secondary structure unwinding
hsa-miR-221-3p	XM_024453884.1	175	-31.05	175	-31.05	23	3129	2403	HELQ	GeneID:113510,Genbank:NM_001297755.1,HGNC:HGNC:18536,MIM:606769	helicase, POLQ like	GO:0000724,GO:0003677,GO:0004004,GO:0005524,GO:0005730,GO:0005737,GO:0010501	double-strand break repair via homologous recombination|DNA binding|ATP-dependent RNA helicase activity|ATP binding|nucleolus|cytoplasm|RNA secondary structure unwinding
hsa-miR-342-5p	NM_000295.4	162	-30.84	162	-30.84	21	3220	1291	SERPINA1	GeneID:5265,Genbank:NM_001002235.2,HGNC:HGNC:8941,MIM:107400	serpin family A member 1			path:hsa04610	Complement and coagulation cascades
hsa-miR-342-5p	NM_001002235.2	162	-30.84	162	-30.84	21	3199	1270	SERPINA1	GeneID:5265,Genbank:NM_001002235.2,HGNC:HGNC:8941,MIM:107400	serpin family A member 1			path:hsa04610	Complement and coagulation cascades
hsa-miR-342-5p	NM_001002236.2	162	-30.84	162	-30.84	21	3513	1584	SERPINA1	GeneID:5265,Genbank:NM_001002235.2,HGNC:HGNC:8941,MIM:107400	serpin family A member 1			path:hsa04610	Complement and coagulation cascades
hsa-miR-342-5p	NM_001040630.1	167	-30.67	167	-30.67	21	3826	280	NCALD	GeneID:83988,Genbank:NM_001040630.1,HGNC:HGNC:7655,MIM:606722	neurocalcin delta	GO:0003073,GO:0003779,GO:0005509,GO:0005622,GO:0005829,GO:0015276,GO:0015631,GO:0016192,GO:0019722,GO:0030130,GO:0030276,GO:0043014,GO:0070062	regulation of systemic arterial blood pressure|actin binding|calcium ion binding|intracellular|cytosol|ligand-gated ion channel activity|tubulin binding|vesicle-mediated transport|calcium-mediated signaling|clathrin coat of trans-Golgi network vesicle|clathrin binding|alpha-tubulin binding|extracellular exosome	path:hsa04740	Olfactory transduction
hsa-miR-342-5p	NM_001098503.1	168	-33	168	-33	21	3193	455	PTPRJ	GeneID:5795,Genbank:XM_017018085.1,HGNC:HGNC:9673,MIM:600925	protein tyrosine phosphatase, receptor type J			path:hsa04520	Adherens junction
hsa-miR-342-5p	NM_001127700.1	162	-30.84	162	-30.84	21	3236	1307	SERPINA1	GeneID:5265,Genbank:NM_001002235.2,HGNC:HGNC:8941,MIM:107400	serpin family A member 1			path:hsa04610	Complement and coagulation cascades
hsa-miR-342-5p	NM_001127701.1	162	-30.84	162	-30.84	21	3532	1603	SERPINA1	GeneID:5265,Genbank:NM_001002235.2,HGNC:HGNC:8941,MIM:107400	serpin family A member 1			path:hsa04610	Complement and coagulation cascades
hsa-miR-342-5p	NM_001127702.1	162	-30.84	162	-30.84	21	3340	1411	SERPINA1	GeneID:5265,Genbank:NM_001002235.2,HGNC:HGNC:8941,MIM:107400	serpin family A member 1			path:hsa04610	Complement and coagulation cascades
hsa-miR-342-5p	NM_001127703.1	162	-30.84	162	-30.84	21	3495	1566	SERPINA1	GeneID:5265,Genbank:NM_001002235.2,HGNC:HGNC:8941,MIM:107400	serpin family A member 1			path:hsa04610	Complement and coagulation cascades
hsa-miR-342-5p	NM_001127704.1	162	-30.84	162	-30.84	21	3492	1563	SERPINA1	GeneID:5265,Genbank:NM_001002235.2,HGNC:HGNC:8941,MIM:107400	serpin family A member 1			path:hsa04610	Complement and coagulation cascades
hsa-miR-342-5p	NM_001127705.1	162	-30.84	162	-30.84	21	3510	1581	SERPINA1	GeneID:5265,Genbank:NM_001002235.2,HGNC:HGNC:8941,MIM:107400	serpin family A member 1			path:hsa04610	Complement and coagulation cascades
hsa-miR-342-5p	NM_001127706.1	162	-30.84	162	-30.84	21	3303	1374	SERPINA1	GeneID:5265,Genbank:NM_001002235.2,HGNC:HGNC:8941,MIM:107400	serpin family A member 1			path:hsa04610	Complement and coagulation cascades
hsa-miR-342-5p	NM_001127707.1	162	-30.84	162	-30.84	21	3300	1371	SERPINA1	GeneID:5265,Genbank:NM_001002235.2,HGNC:HGNC:8941,MIM:107400	serpin family A member 1			path:hsa04610	Complement and coagulation cascades
hsa-miR-342-5p	NM_001199867.1	170	-31.88	170	-31.88	21	5163	1965	MARK4	GeneID:57787,Genbank:NM_031417.3,HGNC:HGNC:13538,MIM:606495	microtubule affinity regulating kinase 4
hsa-miR-342-5p	NM_001207011.1	166	-30.51	166	-30.51	21	1946	244	CNTFR	GeneID:1271,Genbank:XM_017014263.1,HGNC:HGNC:2170,MIM:118946	ciliary neurotrophic factor receptor	GO:0001967,GO:0003360,GO:0004897,GO:0005102,GO:0005886,GO:0007165,GO:0007399,GO:0007548,GO:0008284,GO:0016324,GO:0019221,GO:0019898,GO:0019955,GO:0031225,GO:0043524,GO:0060538,GO:0070110,GO:0070120,GO:0097059	suckling behavior|brainstem development|ciliary neurotrophic factor receptor activity|receptor binding|plasma membrane|signal transduction|nervous system development|sex differentiation|positive regulation of cell proliferation|apical plasma membrane|cytokine-mediated signaling pathway|extrinsic component of membrane|cytokine binding|anchored component of membrane|negative regulation of neuron ap…	path:hsa04060,path:hsa04630	Cytokine-cytokine receptor interaction|Jak-STAT signaling pathway
hsa-miR-342-5p	NM_001211.5	175	-30.27	175	-30.27	21	3749	1088	BUB1B	GeneID:701,Genbank:NM_001211.5,HGNC:HGNC:1149,MIM:602860	BUB1 mitotic checkpoint serine/threonine kinase B			path:hsa04110,path:hsa05166	Cell cycle|Human T-cell leukemia virus 1 infection
hsa-miR-342-5p	NM_001251902.1	164	-31.25	164	-31.25	21	2927	1589	TNK1	GeneID:8711,Genbank:XM_011524045.2,HGNC:HGNC:11940,MIM:608076	tyrosine kinase non receptor 1	GO:0004713,GO:0004715,GO:0004871,GO:0005102,GO:0005524,GO:0005737,GO:0005829,GO:0006468,GO:0007169,GO:0016020,GO:0016477,GO:0030154,GO:0030308,GO:0031234,GO:0038083,GO:0042127,GO:0045087,GO:0046580,GO:0046777	protein tyrosine kinase activity|non-membrane spanning protein tyrosine kinase activity|signal transducer activity|receptor binding|ATP binding|cytoplasm|cytosol|protein phosphorylation|transmembrane receptor protein tyrosine kinase signaling pathway|membrane|cell migration|cell differentiation|negative regulation of cell growth|extrinsic component of cytoplasmic side of plasma membrane|peptidyl-…
hsa-miR-342-5p	NM_001286625.1	162	-30.2	162	-30.2	21	2056	1314	RNPS1	GeneID:10921,Genbank:NM_001286627.1,HGNC:HGNC:10080,MIM:606447	RNA binding protein with serine rich domain 1	GO:0000184,GO:0000381,GO:0003723,GO:0005737,GO:0006397,GO:0008380,GO:0016607,GO:0043065,GO:0048025,GO:0061574	nuclear-transcribed mRNA catabolic process, nonsense-mediated decay|regulation of alternative mRNA splicing, via spliceosome|RNA binding|cytoplasm|mRNA processing|RNA splicing|nuclear speck|positive regulation of apoptotic process|negative regulation of mRNA splicing, via spliceosome|ASAP complex	path:hsa03013,path:hsa03015	RNA transport|mRNA surveillance pathway
hsa-miR-342-5p	NM_001286626.1	162	-30.2	162	-30.2	21	2063	1321	RNPS1	GeneID:10921,Genbank:NM_001286627.1,HGNC:HGNC:10080,MIM:606447	RNA binding protein with serine rich domain 1	GO:0000184,GO:0000381,GO:0003723,GO:0005737,GO:0006397,GO:0008380,GO:0016607,GO:0043065,GO:0048025,GO:0061574	nuclear-transcribed mRNA catabolic process, nonsense-mediated decay|regulation of alternative mRNA splicing, via spliceosome|RNA binding|cytoplasm|mRNA processing|RNA splicing|nuclear speck|positive regulation of apoptotic process|negative regulation of mRNA splicing, via spliceosome|ASAP complex	path:hsa03013,path:hsa03015	RNA transport|mRNA surveillance pathway
hsa-miR-342-5p	NM_001286627.1	162	-30.2	162	-30.2	21	1921	1179	RNPS1	GeneID:10921,Genbank:NM_001286627.1,HGNC:HGNC:10080,MIM:606447	RNA binding protein with serine rich domain 1	GO:0000184,GO:0000381,GO:0003723,GO:0005737,GO:0006397,GO:0008380,GO:0016607,GO:0043065,GO:0048025,GO:0061574	nuclear-transcribed mRNA catabolic process, nonsense-mediated decay|regulation of alternative mRNA splicing, via spliceosome|RNA binding|cytoplasm|mRNA processing|RNA splicing|nuclear speck|positive regulation of apoptotic process|negative regulation of mRNA splicing, via spliceosome|ASAP complex	path:hsa03013,path:hsa03015	RNA transport|mRNA surveillance pathway
hsa-miR-342-5p	NM_001842.4	166	-30.51	166	-30.51	21	1959	257	CNTFR	GeneID:1271,Genbank:XM_017014263.1,HGNC:HGNC:2170,MIM:118946	ciliary neurotrophic factor receptor	GO:0001967,GO:0003360,GO:0004897,GO:0005102,GO:0005886,GO:0007165,GO:0007399,GO:0007548,GO:0008284,GO:0016324,GO:0019221,GO:0019898,GO:0019955,GO:0031225,GO:0043524,GO:0060538,GO:0070110,GO:0070120,GO:0097059	suckling behavior|brainstem development|ciliary neurotrophic factor receptor activity|receptor binding|plasma membrane|signal transduction|nervous system development|sex differentiation|positive regulation of cell proliferation|apical plasma membrane|cytokine-mediated signaling pathway|extrinsic component of membrane|cytokine binding|anchored component of membrane|negative regulation of neuron ap…	path:hsa04060,path:hsa04630	Cytokine-cytokine receptor interaction|Jak-STAT signaling pathway
hsa-miR-342-5p	NM_002843.3	168	-33	168	-33	21	7854	455	PTPRJ	GeneID:5795,Genbank:XM_017018085.1,HGNC:HGNC:9673,MIM:600925	protein tyrosine phosphatase, receptor type J			path:hsa04520	Adherens junction
hsa-miR-342-5p	NM_003737.3	174	-32.18	174	-32.18	21	10765	9329	DCHS1	GeneID:8642,Genbank:NM_003737.3,HGNC:HGNC:13681,MIM:603057	dachsous cadherin-related 1	GO:0001658,GO:0003192,GO:0003273,GO:0005509,GO:0005622,GO:0005886,GO:0007156,GO:0007157,GO:0007389,GO:0016020,GO:0016021,GO:0016339,GO:0021915,GO:0022008,GO:0035329,GO:0036342,GO:0043931,GO:0045177,GO:0048565,GO:0072137,GO:0072659,GO:0090102	branching involved in ureteric bud morphogenesis|mitral valve formation|cell migration involved in endocardial cushion formation|calcium ion binding|intracellular|plasma membrane|homophilic cell adhesion via plasma membrane adhesion molecules|heterophilic cell-cell adhesion via plasma membrane cell adhesion molecules|pattern specification process|membrane|integral component of membrane|calcium-de…	path:hsa04392	Hippo signaling pathway - multiple species
hsa-miR-342-5p	NM_003985.4	164	-31.25	164	-31.25	21	2912	1574	TNK1	GeneID:8711,Genbank:XM_011524045.2,HGNC:HGNC:11940,MIM:608076	tyrosine kinase non receptor 1	GO:0004713,GO:0004715,GO:0004871,GO:0005102,GO:0005524,GO:0005737,GO:0005829,GO:0006468,GO:0007169,GO:0016020,GO:0016477,GO:0030154,GO:0030308,GO:0031234,GO:0038083,GO:0042127,GO:0045087,GO:0046580,GO:0046777	protein tyrosine kinase activity|non-membrane spanning protein tyrosine kinase activity|signal transducer activity|receptor binding|ATP binding|cytoplasm|cytosol|protein phosphorylation|transmembrane receptor protein tyrosine kinase signaling pathway|membrane|cell migration|cell differentiation|negative regulation of cell growth|extrinsic component of cytoplasmic side of plasma membrane|peptidyl-…
hsa-miR-342-5p	NM_004170.5	163	-30.9	163	-30.9	21	3757	635	SLC1A1	GeneID:6505,Genbank:NM_004170.5,HGNC:HGNC:10939,MIM:133550	solute carrier family 1 member 1	GO:0005313,GO:0005314,GO:0005886,GO:0005887,GO:0006811,GO:0007268,GO:0010460,GO:0014047,GO:0015108,GO:0015171,GO:0015501,GO:0016020,GO:0016324,GO:0016595,GO:0033229,GO:0042883,GO:0046872,GO:0051260,GO:0051938,GO:0070062,GO:0070779,GO:0089711,GO:0098712,GO:0140009,GO:0140016,GO:1902476	L-glutamate transmembrane transporter activity|high-affinity glutamate transmembrane transporter activity|plasma membrane|integral component of plasma membrane|ion transport|chemical synaptic transmission|positive regulation of heart rate|glutamate secretion|chloride transmembrane transporter activity|amino acid transmembrane transporter activity|glutamate:sodium symporter activity|membrane|apica…	path:hsa04724,path:hsa04974	Glutamatergic synapse|Protein digestion and absorption
hsa-miR-342-5p	NM_005398.6	179	-34.35	179	-34.35	21	2594	930	PPP1R3C	GeneID:5507,Genbank:NM_005398.6,HGNC:HGNC:9293,MIM:602999	protein phosphatase 1 regulatory subunit 3C	GO:0004722,GO:0005829,GO:0005977,GO:0005978,GO:0019888,GO:0019903	protein serine/threonine phosphatase activity|cytosol|glycogen metabolic process|glycogen biosynthetic process|protein phosphatase regulator activity|protein phosphatase binding	path:hsa04910,path:hsa04931	Insulin signaling pathway|Insulin resistance
hsa-miR-342-5p	NM_006711.4	162	-30.2	162	-30.2	21	2117	1375	RNPS1	GeneID:10921,Genbank:NM_001286627.1,HGNC:HGNC:10080,MIM:606447	RNA binding protein with serine rich domain 1	GO:0000184,GO:0000381,GO:0003723,GO:0005737,GO:0006397,GO:0008380,GO:0016607,GO:0043065,GO:0048025,GO:0061574	nuclear-transcribed mRNA catabolic process, nonsense-mediated decay|regulation of alternative mRNA splicing, via spliceosome|RNA binding|cytoplasm|mRNA processing|RNA splicing|nuclear speck|positive regulation of apoptotic process|negative regulation of mRNA splicing, via spliceosome|ASAP complex	path:hsa03013,path:hsa03015	RNA transport|mRNA surveillance pathway
hsa-miR-342-5p	NM_014442.2	160	-31.56	160	-31.56	21	2967	2406	SIGLEC8	GeneID:27181,Genbank:NM_014442.2,HGNC:HGNC:10877,MIM:605639	sialic acid binding Ig like lectin 8
hsa-miR-342-5p	NM_014828.3	158	-32.75	158	-32.75	21	4545	137	TOX4	GeneID:9878,Genbank:NM_014828.3,HGNC:HGNC:20161,MIM:614032	TOX high mobility group box family member 4	GO:0000785,GO:0003677,GO:0005634,GO:0072357	chromatin|DNA binding|nucleus|PTW/PP1 phosphatase complex
hsa-miR-342-5p	NM_018406.6	160	-30.24	160	-30.24	21	16819	3300	MUC4	GeneID:4585,Genbank:NM_138297.4,HGNC:HGNC:7514,MIM:158372	mucin 4, cell surface associated
hsa-miR-342-5p	NM_030661.4	160	-30.19	160	-30.19	21	3257	1200	HOXA3	GeneID:3200,Genbank:XM_011515343.3,HGNC:HGNC:5104,MIM:142954	homeobox A3	GO:0001525,GO:0001974,GO:0003700,GO:0005654,GO:0006351,GO:0008284,GO:0009952,GO:0010159,GO:0021615,GO:0030878,GO:0043565,GO:0048538,GO:0048645,GO:0048704,GO:0051216,GO:0060017,GO:0071837	angiogenesis|blood vessel remodeling|DNA binding transcription factor activity|nucleoplasm|transcription, DNA-templated|positive regulation of cell proliferation|anterior/posterior pattern specification|specification of animal organ position|glossopharyngeal nerve morphogenesis|thyroid gland development|sequence-specific DNA binding|thymus development|animal organ formation|embryonic skeletal sys…
hsa-miR-342-5p	NM_031417.3	170	-31.88	170	-31.88	21	5243	1965	MARK4	GeneID:57787,Genbank:NM_031417.3,HGNC:HGNC:13538,MIM:606495	microtubule affinity regulating kinase 4
hsa-miR-342-5p	NM_032051.1	181	-34.91	181	-34.91	21	3021	2512	PATZ1	GeneID:23598,Genbank:NM_032050.1,HGNC:HGNC:13071,MIM:605165	POZ/BTB and AT hook containing zinc finger 1	GO:0000978,GO:0001077,GO:0003677,GO:0003682,GO:0005634,GO:0005654,GO:0006355,GO:0007283,GO:0008584,GO:0030217,GO:0045892,GO:0046872	RNA polymerase II proximal promoter sequence-specific DNA binding|transcriptional activator activity, RNA polymerase II proximal promoter sequence-specific DNA binding|DNA binding|chromatin binding|nucleus|nucleoplasm|regulation of transcription, DNA-templated|spermatogenesis|male gonad development|T cell differentiation|negative regulation of transcription, DNA-templated|metal ion binding
hsa-miR-342-5p	NM_032829.2	171	-31.17	171	-31.17	21	3183	521	FAM222A	GeneID:84915,Genbank:XM_024449229.1,HGNC:HGNC:25915	family with sequence similarity 222 member A
hsa-miR-342-5p	NM_080594.3	162	-30.2	162	-30.2	21	2251	1509	RNPS1	GeneID:10921,Genbank:NM_001286627.1,HGNC:HGNC:10080,MIM:606447	RNA binding protein with serine rich domain 1	GO:0000184,GO:0000381,GO:0003723,GO:0005737,GO:0006397,GO:0008380,GO:0016607,GO:0043065,GO:0048025,GO:0061574	nuclear-transcribed mRNA catabolic process, nonsense-mediated decay|regulation of alternative mRNA splicing, via spliceosome|RNA binding|cytoplasm|mRNA processing|RNA splicing|nuclear speck|positive regulation of apoptotic process|negative regulation of mRNA splicing, via spliceosome|ASAP complex	path:hsa03013,path:hsa03015	RNA transport|mRNA surveillance pathway
hsa-miR-342-5p	NM_147164.2	166	-30.51	166	-30.51	21	2070	368	CNTFR	GeneID:1271,Genbank:XM_017014263.1,HGNC:HGNC:2170,MIM:118946	ciliary neurotrophic factor receptor	GO:0001967,GO:0003360,GO:0004897,GO:0005102,GO:0005886,GO:0007165,GO:0007399,GO:0007548,GO:0008284,GO:0016324,GO:0019221,GO:0019898,GO:0019955,GO:0031225,GO:0043524,GO:0060538,GO:0070110,GO:0070120,GO:0097059	suckling behavior|brainstem development|ciliary neurotrophic factor receptor activity|receptor binding|plasma membrane|signal transduction|nervous system development|sex differentiation|positive regulation of cell proliferation|apical plasma membrane|cytokine-mediated signaling pathway|extrinsic component of membrane|cytokine binding|anchored component of membrane|negative regulation of neuron ap…	path:hsa04060,path:hsa04630	Cytokine-cytokine receptor interaction|Jak-STAT signaling pathway
hsa-miR-342-5p	NM_153631.2	160	-30.19	160	-30.19	21	3396	1339	HOXA3	GeneID:3200,Genbank:XM_011515343.3,HGNC:HGNC:5104,MIM:142954	homeobox A3	GO:0001525,GO:0001974,GO:0003700,GO:0005654,GO:0006351,GO:0008284,GO:0009952,GO:0010159,GO:0021615,GO:0030878,GO:0043565,GO:0048538,GO:0048645,GO:0048704,GO:0051216,GO:0060017,GO:0071837	angiogenesis|blood vessel remodeling|DNA binding transcription factor activity|nucleoplasm|transcription, DNA-templated|positive regulation of cell proliferation|anterior/posterior pattern specification|specification of animal organ position|glossopharyngeal nerve morphogenesis|thyroid gland development|sequence-specific DNA binding|thymus development|animal organ formation|embryonic skeletal sys…
hsa-miR-342-5p	XM_005249730.2	160	-30.19	160	-30.19	21	3844	1787	HOXA3	GeneID:3200,Genbank:XM_011515343.3,HGNC:HGNC:5104,MIM:142954	homeobox A3	GO:0001525,GO:0001974,GO:0003700,GO:0005654,GO:0006351,GO:0008284,GO:0009952,GO:0010159,GO:0021615,GO:0030878,GO:0043565,GO:0048538,GO:0048645,GO:0048704,GO:0051216,GO:0060017,GO:0071837	angiogenesis|blood vessel remodeling|DNA binding transcription factor activity|nucleoplasm|transcription, DNA-templated|positive regulation of cell proliferation|anterior/posterior pattern specification|specification of animal organ position|glossopharyngeal nerve morphogenesis|thyroid gland development|sequence-specific DNA binding|thymus development|animal organ formation|embryonic skeletal sys…
hsa-miR-342-5p	XM_005249731.2	160	-30.19	160	-30.19	21	3398	1341	HOXA3	GeneID:3200,Genbank:XM_011515343.3,HGNC:HGNC:5104,MIM:142954	homeobox A3	GO:0001525,GO:0001974,GO:0003700,GO:0005654,GO:0006351,GO:0008284,GO:0009952,GO:0010159,GO:0021615,GO:0030878,GO:0043565,GO:0048538,GO:0048645,GO:0048704,GO:0051216,GO:0060017,GO:0071837	angiogenesis|blood vessel remodeling|DNA binding transcription factor activity|nucleoplasm|transcription, DNA-templated|positive regulation of cell proliferation|anterior/posterior pattern specification|specification of animal organ position|glossopharyngeal nerve morphogenesis|thyroid gland development|sequence-specific DNA binding|thymus development|animal organ formation|embryonic skeletal sys…
hsa-miR-342-5p	XM_005249732.4	160	-30.19	160	-30.19	21	3263	1206	HOXA3	GeneID:3200,Genbank:XM_011515343.3,HGNC:HGNC:5104,MIM:142954	homeobox A3	GO:0001525,GO:0001974,GO:0003700,GO:0005654,GO:0006351,GO:0008284,GO:0009952,GO:0010159,GO:0021615,GO:0030878,GO:0043565,GO:0048538,GO:0048645,GO:0048704,GO:0051216,GO:0060017,GO:0071837	angiogenesis|blood vessel remodeling|DNA binding transcription factor activity|nucleoplasm|transcription, DNA-templated|positive regulation of cell proliferation|anterior/posterior pattern specification|specification of animal organ position|glossopharyngeal nerve morphogenesis|thyroid gland development|sequence-specific DNA binding|thymus development|animal organ formation|embryonic skeletal sys…
hsa-miR-342-5p	XM_005255048.2	162	-30.2	162	-30.2	21	2136	1404	RNPS1	GeneID:10921,Genbank:NM_001286627.1,HGNC:HGNC:10080,MIM:606447	RNA binding protein with serine rich domain 1	GO:0000184,GO:0000381,GO:0003723,GO:0005737,GO:0006397,GO:0008380,GO:0016607,GO:0043065,GO:0048025,GO:0061574	nuclear-transcribed mRNA catabolic process, nonsense-mediated decay|regulation of alternative mRNA splicing, via spliceosome|RNA binding|cytoplasm|mRNA processing|RNA splicing|nuclear speck|positive regulation of apoptotic process|negative regulation of mRNA splicing, via spliceosome|ASAP complex	path:hsa03013,path:hsa03015	RNA transport|mRNA surveillance pathway
hsa-miR-342-5p	XM_005255049.4	162	-30.2	162	-30.2	21	2286	1554	RNPS1	GeneID:10921,Genbank:NM_001286627.1,HGNC:HGNC:10080,MIM:606447	RNA binding protein with serine rich domain 1	GO:0000184,GO:0000381,GO:0003723,GO:0005737,GO:0006397,GO:0008380,GO:0016607,GO:0043065,GO:0048025,GO:0061574	nuclear-transcribed mRNA catabolic process, nonsense-mediated decay|regulation of alternative mRNA splicing, via spliceosome|RNA binding|cytoplasm|mRNA processing|RNA splicing|nuclear speck|positive regulation of apoptotic process|negative regulation of mRNA splicing, via spliceosome|ASAP complex	path:hsa03013,path:hsa03015	RNA transport|mRNA surveillance pathway
hsa-miR-342-5p	XM_006715715.2	160	-30.19	160	-30.19	21	3960	1903	HOXA3	GeneID:3200,Genbank:XM_011515343.3,HGNC:HGNC:5104,MIM:142954	homeobox A3	GO:0001525,GO:0001974,GO:0003700,GO:0005654,GO:0006351,GO:0008284,GO:0009952,GO:0010159,GO:0021615,GO:0030878,GO:0043565,GO:0048538,GO:0048645,GO:0048704,GO:0051216,GO:0060017,GO:0071837	angiogenesis|blood vessel remodeling|DNA binding transcription factor activity|nucleoplasm|transcription, DNA-templated|positive regulation of cell proliferation|anterior/posterior pattern specification|specification of animal organ position|glossopharyngeal nerve morphogenesis|thyroid gland development|sequence-specific DNA binding|thymus development|animal organ formation|embryonic skeletal sys…
hsa-miR-342-5p	XM_006719654.2	171	-31.17	171	-31.17	21	2728	107	FAM222A	GeneID:84915,Genbank:XM_024449229.1,HGNC:HGNC:25915	family with sequence similarity 222 member A
hsa-miR-342-5p	XM_006723307.4	170	-31.88	170	-31.88	21	3340	1732	MARK4	GeneID:57787,Genbank:NM_031417.3,HGNC:HGNC:13538,MIM:606495	microtubule affinity regulating kinase 4
hsa-miR-342-5p	XM_011515343.3	160	-30.19	160	-30.19	21	7765	5708	HOXA3	GeneID:3200,Genbank:XM_011515343.3,HGNC:HGNC:5104,MIM:142954	homeobox A3	GO:0001525,GO:0001974,GO:0003700,GO:0005654,GO:0006351,GO:0008284,GO:0009952,GO:0010159,GO:0021615,GO:0030878,GO:0043565,GO:0048538,GO:0048645,GO:0048704,GO:0051216,GO:0060017,GO:0071837	angiogenesis|blood vessel remodeling|DNA binding transcription factor activity|nucleoplasm|transcription, DNA-templated|positive regulation of cell proliferation|anterior/posterior pattern specification|specification of animal organ position|glossopharyngeal nerve morphogenesis|thyroid gland development|sequence-specific DNA binding|thymus development|animal organ formation|embryonic skeletal sys…
hsa-miR-342-5p	XM_011518007.1	163	-30.9	163	-30.9	21	3759	655	SLC1A1	GeneID:6505,Genbank:NM_004170.5,HGNC:HGNC:10939,MIM:133550	solute carrier family 1 member 1	GO:0005313,GO:0005314,GO:0005886,GO:0005887,GO:0006811,GO:0007268,GO:0010460,GO:0014047,GO:0015108,GO:0015171,GO:0015501,GO:0016020,GO:0016324,GO:0016595,GO:0033229,GO:0042883,GO:0046872,GO:0051260,GO:0051938,GO:0070062,GO:0070779,GO:0089711,GO:0098712,GO:0140009,GO:0140016,GO:1902476	L-glutamate transmembrane transporter activity|high-affinity glutamate transmembrane transporter activity|plasma membrane|integral component of plasma membrane|ion transport|chemical synaptic transmission|positive regulation of heart rate|glutamate secretion|chloride transmembrane transporter activity|amino acid transmembrane transporter activity|glutamate:sodium symporter activity|membrane|apica…	path:hsa04724,path:hsa04974	Glutamatergic synapse|Protein digestion and absorption
hsa-miR-342-5p	XM_011518008.3	163	-30.9	163	-30.9	21	4501	1397	SLC1A1	GeneID:6505,Genbank:NM_004170.5,HGNC:HGNC:10939,MIM:133550	solute carrier family 1 member 1	GO:0005313,GO:0005314,GO:0005886,GO:0005887,GO:0006811,GO:0007268,GO:0010460,GO:0014047,GO:0015108,GO:0015171,GO:0015501,GO:0016020,GO:0016324,GO:0016595,GO:0033229,GO:0042883,GO:0046872,GO:0051260,GO:0051938,GO:0070062,GO:0070779,GO:0089711,GO:0098712,GO:0140009,GO:0140016,GO:1902476	L-glutamate transmembrane transporter activity|high-affinity glutamate transmembrane transporter activity|plasma membrane|integral component of plasma membrane|ion transport|chemical synaptic transmission|positive regulation of heart rate|glutamate secretion|chloride transmembrane transporter activity|amino acid transmembrane transporter activity|glutamate:sodium symporter activity|membrane|apica…	path:hsa04724,path:hsa04974	Glutamatergic synapse|Protein digestion and absorption
hsa-miR-342-5p	XM_011518009.3	163	-30.9	163	-30.9	21	4430	1326	SLC1A1	GeneID:6505,Genbank:NM_004170.5,HGNC:HGNC:10939,MIM:133550	solute carrier family 1 member 1	GO:0005313,GO:0005314,GO:0005886,GO:0005887,GO:0006811,GO:0007268,GO:0010460,GO:0014047,GO:0015108,GO:0015171,GO:0015501,GO:0016020,GO:0016324,GO:0016595,GO:0033229,GO:0042883,GO:0046872,GO:0051260,GO:0051938,GO:0070062,GO:0070779,GO:0089711,GO:0098712,GO:0140009,GO:0140016,GO:1902476	L-glutamate transmembrane transporter activity|high-affinity glutamate transmembrane transporter activity|plasma membrane|integral component of plasma membrane|ion transport|chemical synaptic transmission|positive regulation of heart rate|glutamate secretion|chloride transmembrane transporter activity|amino acid transmembrane transporter activity|glutamate:sodium symporter activity|membrane|apica…	path:hsa04724,path:hsa04974	Glutamatergic synapse|Protein digestion and absorption
hsa-miR-342-5p	XM_011518010.1	163	-30.9	163	-30.9	21	3549	445	SLC1A1	GeneID:6505,Genbank:NM_004170.5,HGNC:HGNC:10939,MIM:133550	solute carrier family 1 member 1	GO:0005313,GO:0005314,GO:0005886,GO:0005887,GO:0006811,GO:0007268,GO:0010460,GO:0014047,GO:0015108,GO:0015171,GO:0015501,GO:0016020,GO:0016324,GO:0016595,GO:0033229,GO:0042883,GO:0046872,GO:0051260,GO:0051938,GO:0070062,GO:0070779,GO:0089711,GO:0098712,GO:0140009,GO:0140016,GO:1902476	L-glutamate transmembrane transporter activity|high-affinity glutamate transmembrane transporter activity|plasma membrane|integral component of plasma membrane|ion transport|chemical synaptic transmission|positive regulation of heart rate|glutamate secretion|chloride transmembrane transporter activity|amino acid transmembrane transporter activity|glutamate:sodium symporter activity|membrane|apica…	path:hsa04724,path:hsa04974	Glutamatergic synapse|Protein digestion and absorption
hsa-miR-342-5p	XM_011524045.2	164	-31.25	164	-31.25	21	2948	1622	TNK1	GeneID:8711,Genbank:XM_011524045.2,HGNC:HGNC:11940,MIM:608076	tyrosine kinase non receptor 1	GO:0004713,GO:0004715,GO:0004871,GO:0005102,GO:0005524,GO:0005737,GO:0005829,GO:0006468,GO:0007169,GO:0016020,GO:0016477,GO:0030154,GO:0030308,GO:0031234,GO:0038083,GO:0042127,GO:0045087,GO:0046580,GO:0046777	protein tyrosine kinase activity|non-membrane spanning protein tyrosine kinase activity|signal transducer activity|receptor binding|ATP binding|cytoplasm|cytosol|protein phosphorylation|transmembrane receptor protein tyrosine kinase signaling pathway|membrane|cell migration|cell differentiation|negative regulation of cell growth|extrinsic component of cytoplasmic side of plasma membrane|peptidyl-…
hsa-miR-342-5p	XM_011524046.3	164	-31.25	164	-31.25	21	2798	1502	TNK1	GeneID:8711,Genbank:XM_011524045.2,HGNC:HGNC:11940,MIM:608076	tyrosine kinase non receptor 1	GO:0004713,GO:0004715,GO:0004871,GO:0005102,GO:0005524,GO:0005737,GO:0005829,GO:0006468,GO:0007169,GO:0016020,GO:0016477,GO:0030154,GO:0030308,GO:0031234,GO:0038083,GO:0042127,GO:0045087,GO:0046580,GO:0046777	protein tyrosine kinase activity|non-membrane spanning protein tyrosine kinase activity|signal transducer activity|receptor binding|ATP binding|cytoplasm|cytosol|protein phosphorylation|transmembrane receptor protein tyrosine kinase signaling pathway|membrane|cell migration|cell differentiation|negative regulation of cell growth|extrinsic component of cytoplasmic side of plasma membrane|peptidyl-…
hsa-miR-342-5p	XM_011524047.3	164	-31.25	164	-31.25	21	2727	1502	TNK1	GeneID:8711,Genbank:XM_011524045.2,HGNC:HGNC:11940,MIM:608076	tyrosine kinase non receptor 1	GO:0004713,GO:0004715,GO:0004871,GO:0005102,GO:0005524,GO:0005737,GO:0005829,GO:0006468,GO:0007169,GO:0016020,GO:0016477,GO:0030154,GO:0030308,GO:0031234,GO:0038083,GO:0042127,GO:0045087,GO:0046580,GO:0046777	protein tyrosine kinase activity|non-membrane spanning protein tyrosine kinase activity|signal transducer activity|receptor binding|ATP binding|cytoplasm|cytosol|protein phosphorylation|transmembrane receptor protein tyrosine kinase signaling pathway|membrane|cell migration|cell differentiation|negative regulation of cell growth|extrinsic component of cytoplasmic side of plasma membrane|peptidyl-…
hsa-miR-342-5p	XM_011524048.1	164	-31.25	164	-31.25	21	2781	1479	TNK1	GeneID:8711,Genbank:XM_011524045.2,HGNC:HGNC:11940,MIM:608076	tyrosine kinase non receptor 1	GO:0004713,GO:0004715,GO:0004871,GO:0005102,GO:0005524,GO:0005737,GO:0005829,GO:0006468,GO:0007169,GO:0016020,GO:0016477,GO:0030154,GO:0030308,GO:0031234,GO:0038083,GO:0042127,GO:0045087,GO:0046580,GO:0046777	protein tyrosine kinase activity|non-membrane spanning protein tyrosine kinase activity|signal transducer activity|receptor binding|ATP binding|cytoplasm|cytosol|protein phosphorylation|transmembrane receptor protein tyrosine kinase signaling pathway|membrane|cell migration|cell differentiation|negative regulation of cell growth|extrinsic component of cytoplasmic side of plasma membrane|peptidyl-…
hsa-miR-342-5p	XM_011526734.2	160	-31.56	160	-31.56	21	2892	2367	SIGLEC8	GeneID:27181,Genbank:NM_014442.2,HGNC:HGNC:10877,MIM:605639	sialic acid binding Ig like lectin 8
hsa-miR-342-5p	XM_011526735.3	160	-31.56	160	-31.56	21	2659	2123	SIGLEC8	GeneID:27181,Genbank:NM_014442.2,HGNC:HGNC:10877,MIM:605639	sialic acid binding Ig like lectin 8
hsa-miR-342-5p	XM_011544774.2	164	-31.74	164	-31.74	21	1885	218	GPHA2	GeneID:170589,Genbank:XM_011544776.2,HGNC:HGNC:18054,MIM:609651	glycoprotein hormone alpha 2	GO:0005179,GO:0005576,GO:0007166,GO:0007186,GO:0030819,GO:0031531,GO:0046982,GO:1903955	hormone activity|extracellular region|cell surface receptor signaling pathway|G-protein coupled receptor signaling pathway|positive regulation of cAMP biosynthetic process|thyrotropin-releasing hormone receptor binding|protein heterodimerization activity|positive regulation of protein targeting to mitochondrion
hsa-miR-342-5p	XM_011544775.2	164	-31.74	164	-31.74	21	1492	218	GPHA2	GeneID:170589,Genbank:XM_011544776.2,HGNC:HGNC:18054,MIM:609651	glycoprotein hormone alpha 2	GO:0005179,GO:0005576,GO:0007166,GO:0007186,GO:0030819,GO:0031531,GO:0046982,GO:1903955	hormone activity|extracellular region|cell surface receptor signaling pathway|G-protein coupled receptor signaling pathway|positive regulation of cAMP biosynthetic process|thyrotropin-releasing hormone receptor binding|protein heterodimerization activity|positive regulation of protein targeting to mitochondrion
hsa-miR-342-5p	XM_011544776.2	164	-31.74	164	-31.74	21	1316	218	GPHA2	GeneID:170589,Genbank:XM_011544776.2,HGNC:HGNC:18054,MIM:609651	glycoprotein hormone alpha 2	GO:0005179,GO:0005576,GO:0007166,GO:0007186,GO:0030819,GO:0031531,GO:0046982,GO:1903955	hormone activity|extracellular region|cell surface receptor signaling pathway|G-protein coupled receptor signaling pathway|positive regulation of cAMP biosynthetic process|thyrotropin-releasing hormone receptor binding|protein heterodimerization activity|positive regulation of protein targeting to mitochondrion
hsa-miR-342-5p	XM_017013901.1	167	-30.67	167	-30.67	21	3843	230	NCALD	GeneID:83988,Genbank:NM_001040630.1,HGNC:HGNC:7655,MIM:606722	neurocalcin delta	GO:0003073,GO:0003779,GO:0005509,GO:0005622,GO:0005829,GO:0015276,GO:0015631,GO:0016192,GO:0019722,GO:0030130,GO:0030276,GO:0043014,GO:0070062	regulation of systemic arterial blood pressure|actin binding|calcium ion binding|intracellular|cytosol|ligand-gated ion channel activity|tubulin binding|vesicle-mediated transport|calcium-mediated signaling|clathrin coat of trans-Golgi network vesicle|clathrin binding|alpha-tubulin binding|extracellular exosome	path:hsa04740	Olfactory transduction
hsa-miR-342-5p	XM_017014260.1	166	-30.51	166	-30.51	21	2268	584	CNTFR	GeneID:1271,Genbank:XM_017014263.1,HGNC:HGNC:2170,MIM:118946	ciliary neurotrophic factor receptor	GO:0001967,GO:0003360,GO:0004897,GO:0005102,GO:0005886,GO:0007165,GO:0007399,GO:0007548,GO:0008284,GO:0016324,GO:0019221,GO:0019898,GO:0019955,GO:0031225,GO:0043524,GO:0060538,GO:0070110,GO:0070120,GO:0097059	suckling behavior|brainstem development|ciliary neurotrophic factor receptor activity|receptor binding|plasma membrane|signal transduction|nervous system development|sex differentiation|positive regulation of cell proliferation|apical plasma membrane|cytokine-mediated signaling pathway|extrinsic component of membrane|cytokine binding|anchored component of membrane|negative regulation of neuron ap…	path:hsa04060,path:hsa04630	Cytokine-cytokine receptor interaction|Jak-STAT signaling pathway
hsa-miR-342-5p	XM_017014261.1	166	-30.51	166	-30.51	21	2241	557	CNTFR	GeneID:1271,Genbank:XM_017014263.1,HGNC:HGNC:2170,MIM:118946	ciliary neurotrophic factor receptor	GO:0001967,GO:0003360,GO:0004897,GO:0005102,GO:0005886,GO:0007165,GO:0007399,GO:0007548,GO:0008284,GO:0016324,GO:0019221,GO:0019898,GO:0019955,GO:0031225,GO:0043524,GO:0060538,GO:0070110,GO:0070120,GO:0097059	suckling behavior|brainstem development|ciliary neurotrophic factor receptor activity|receptor binding|plasma membrane|signal transduction|nervous system development|sex differentiation|positive regulation of cell proliferation|apical plasma membrane|cytokine-mediated signaling pathway|extrinsic component of membrane|cytokine binding|anchored component of membrane|negative regulation of neuron ap…	path:hsa04060,path:hsa04630	Cytokine-cytokine receptor interaction|Jak-STAT signaling pathway
hsa-miR-342-5p	XM_017014262.1	166	-30.51	166	-30.51	21	2185	501	CNTFR	GeneID:1271,Genbank:XM_017014263.1,HGNC:HGNC:2170,MIM:118946	ciliary neurotrophic factor receptor	GO:0001967,GO:0003360,GO:0004897,GO:0005102,GO:0005886,GO:0007165,GO:0007399,GO:0007548,GO:0008284,GO:0016324,GO:0019221,GO:0019898,GO:0019955,GO:0031225,GO:0043524,GO:0060538,GO:0070110,GO:0070120,GO:0097059	suckling behavior|brainstem development|ciliary neurotrophic factor receptor activity|receptor binding|plasma membrane|signal transduction|nervous system development|sex differentiation|positive regulation of cell proliferation|apical plasma membrane|cytokine-mediated signaling pathway|extrinsic component of membrane|cytokine binding|anchored component of membrane|negative regulation of neuron ap…	path:hsa04060,path:hsa04630	Cytokine-cytokine receptor interaction|Jak-STAT signaling pathway
hsa-miR-342-5p	XM_017014263.1	166	-30.51	166	-30.51	21	2026	342	CNTFR	GeneID:1271,Genbank:XM_017014263.1,HGNC:HGNC:2170,MIM:118946	ciliary neurotrophic factor receptor	GO:0001967,GO:0003360,GO:0004897,GO:0005102,GO:0005886,GO:0007165,GO:0007399,GO:0007548,GO:0008284,GO:0016324,GO:0019221,GO:0019898,GO:0019955,GO:0031225,GO:0043524,GO:0060538,GO:0070110,GO:0070120,GO:0097059	suckling behavior|brainstem development|ciliary neurotrophic factor receptor activity|receptor binding|plasma membrane|signal transduction|nervous system development|sex differentiation|positive regulation of cell proliferation|apical plasma membrane|cytokine-mediated signaling pathway|extrinsic component of membrane|cytokine binding|anchored component of membrane|negative regulation of neuron ap…	path:hsa04060,path:hsa04630	Cytokine-cytokine receptor interaction|Jak-STAT signaling pathway
hsa-miR-342-5p	XM_017014264.1	166	-30.51	166	-30.51	21	2570	886	CNTFR	GeneID:1271,Genbank:XM_017014263.1,HGNC:HGNC:2170,MIM:118946	ciliary neurotrophic factor receptor	GO:0001967,GO:0003360,GO:0004897,GO:0005102,GO:0005886,GO:0007165,GO:0007399,GO:0007548,GO:0008284,GO:0016324,GO:0019221,GO:0019898,GO:0019955,GO:0031225,GO:0043524,GO:0060538,GO:0070110,GO:0070120,GO:0097059	suckling behavior|brainstem development|ciliary neurotrophic factor receptor activity|receptor binding|plasma membrane|signal transduction|nervous system development|sex differentiation|positive regulation of cell proliferation|apical plasma membrane|cytokine-mediated signaling pathway|extrinsic component of membrane|cytokine binding|anchored component of membrane|negative regulation of neuron ap…	path:hsa04060,path:hsa04630	Cytokine-cytokine receptor interaction|Jak-STAT signaling pathway
hsa-miR-342-5p	XM_017014265.1	166	-30.51	166	-30.51	21	1886	202	CNTFR	GeneID:1271,Genbank:XM_017014263.1,HGNC:HGNC:2170,MIM:118946	ciliary neurotrophic factor receptor	GO:0001967,GO:0003360,GO:0004897,GO:0005102,GO:0005886,GO:0007165,GO:0007399,GO:0007548,GO:0008284,GO:0016324,GO:0019221,GO:0019898,GO:0019955,GO:0031225,GO:0043524,GO:0060538,GO:0070110,GO:0070120,GO:0097059	suckling behavior|brainstem development|ciliary neurotrophic factor receptor activity|receptor binding|plasma membrane|signal transduction|nervous system development|sex differentiation|positive regulation of cell proliferation|apical plasma membrane|cytokine-mediated signaling pathway|extrinsic component of membrane|cytokine binding|anchored component of membrane|negative regulation of neuron ap…	path:hsa04060,path:hsa04630	Cytokine-cytokine receptor interaction|Jak-STAT signaling pathway
hsa-miR-342-5p	XM_017015042.1	163	-30.9	163	-30.9	21	3651	655	SLC1A1	GeneID:6505,Genbank:NM_004170.5,HGNC:HGNC:10939,MIM:133550	solute carrier family 1 member 1	GO:0005313,GO:0005314,GO:0005886,GO:0005887,GO:0006811,GO:0007268,GO:0010460,GO:0014047,GO:0015108,GO:0015171,GO:0015501,GO:0016020,GO:0016324,GO:0016595,GO:0033229,GO:0042883,GO:0046872,GO:0051260,GO:0051938,GO:0070062,GO:0070779,GO:0089711,GO:0098712,GO:0140009,GO:0140016,GO:1902476	L-glutamate transmembrane transporter activity|high-affinity glutamate transmembrane transporter activity|plasma membrane|integral component of plasma membrane|ion transport|chemical synaptic transmission|positive regulation of heart rate|glutamate secretion|chloride transmembrane transporter activity|amino acid transmembrane transporter activity|glutamate:sodium symporter activity|membrane|apica…	path:hsa04724,path:hsa04974	Glutamatergic synapse|Protein digestion and absorption
hsa-miR-342-5p	XM_017015043.1	163	-30.9	163	-30.9	21	3592	596	SLC1A1	GeneID:6505,Genbank:NM_004170.5,HGNC:HGNC:10939,MIM:133550	solute carrier family 1 member 1	GO:0005313,GO:0005314,GO:0005886,GO:0005887,GO:0006811,GO:0007268,GO:0010460,GO:0014047,GO:0015108,GO:0015171,GO:0015501,GO:0016020,GO:0016324,GO:0016595,GO:0033229,GO:0042883,GO:0046872,GO:0051260,GO:0051938,GO:0070062,GO:0070779,GO:0089711,GO:0098712,GO:0140009,GO:0140016,GO:1902476	L-glutamate transmembrane transporter activity|high-affinity glutamate transmembrane transporter activity|plasma membrane|integral component of plasma membrane|ion transport|chemical synaptic transmission|positive regulation of heart rate|glutamate secretion|chloride transmembrane transporter activity|amino acid transmembrane transporter activity|glutamate:sodium symporter activity|membrane|apica…	path:hsa04724,path:hsa04974	Glutamatergic synapse|Protein digestion and absorption
hsa-miR-342-5p	XM_017018083.1	168	-33	168	-33	21	7577	450	PTPRJ	GeneID:5795,Genbank:XM_017018085.1,HGNC:HGNC:9673,MIM:600925	protein tyrosine phosphatase, receptor type J			path:hsa04520	Adherens junction
hsa-miR-342-5p	XM_017018084.1	168	-33	168	-33	21	7959	568	PTPRJ	GeneID:5795,Genbank:XM_017018085.1,HGNC:HGNC:9673,MIM:600925	protein tyrosine phosphatase, receptor type J			path:hsa04520	Adherens junction
hsa-miR-342-5p	XM_017018085.1	168	-33	168	-33	21	7458	67	PTPRJ	GeneID:5795,Genbank:XM_017018085.1,HGNC:HGNC:9673,MIM:600925	protein tyrosine phosphatase, receptor type J			path:hsa04520	Adherens junction
hsa-miR-342-5p	XM_017020055.1	171	-31.17	171	-31.17	21	3112	491	FAM222A	GeneID:84915,Genbank:XM_024449229.1,HGNC:HGNC:25915	family with sequence similarity 222 member A
hsa-miR-342-5p	XM_017021370.1	162	-30.84	162	-30.84	21	1774	1471	SERPINA1	GeneID:5265,Genbank:NM_001002235.2,HGNC:HGNC:8941,MIM:107400	serpin family A member 1			path:hsa04610	Complement and coagulation cascades
hsa-miR-6722-3p	NM_000019.3	151	-30.65	151	-30.65	22	2149	106	ACAT1	GeneID:38,Genbank:XM_024448512.1,HGNC:HGNC:93,MIM:607809	acetyl-CoA acetyltransferase 1	GO:0001889,GO:0003985,GO:0005739,GO:0005743,GO:0005759,GO:0006085,GO:0006550,GO:0006635,GO:0007420,GO:0009083,GO:0009725,GO:0014070,GO:0015936,GO:0015937,GO:0016830,GO:0016885,GO:0019899,GO:0042594,GO:0042803,GO:0046356,GO:0046872,GO:0046951,GO:0046952,GO:0050662,GO:0051260,GO:0060612,GO:0070062,GO:0072229,GO:1902224,GO:1902860	liver development|acetyl-CoA C-acetyltransferase activity|mitochondrion|mitochondrial inner membrane|mitochondrial matrix|acetyl-CoA biosynthetic process|isoleucine catabolic process|fatty acid beta-oxidation|brain development|branched-chain amino acid catabolic process|response to hormone|response to organic cyclic compound|coenzyme A metabolic process|coenzyme A biosynthetic process|carbon-carb…	path:hsa00071,path:hsa00072,path:hsa00280,path:hsa00310,path:hsa00380,path:hsa00620,path:hsa00630,path:hsa00640,path:hsa00650,path:hsa00900	Fatty acid degradation|Synthesis and degradation of ketone bodies|Valine, leucine and isoleucine degradation|Lysine degradation|Tryptophan metabolism|Pyruvate metabolism|Glyoxylate and dicarboxylate metabolism|Propanoate metabolism|Butanoate metabolism|Terpenoid backbone biosynthesis
hsa-miR-6722-3p	NM_000020.2	158	-33.9	158	-33.9	22	4263	1956	ACVRL1	GeneID:94,Genbank:XM_005269235.2,HGNC:HGNC:175,MIM:601284	activin A receptor like type 1			path:hsa04060	Cytokine-cytokine receptor interaction
hsa-miR-6722-3p	NM_000032.4	157	-31.59	157	-31.59	22	2044	1528	ALAS2	GeneID:212,Genbank:NM_001037967.3,HGNC:HGNC:397,MIM:301300	5'-aminolevulinate synthase 2	GO:0001666,GO:0003870,GO:0005739,GO:0005743,GO:0005759,GO:0006782,GO:0006783,GO:0006879,GO:0016594,GO:0030170,GO:0030218,GO:0032364,GO:0042541,GO:0050662	response to hypoxia|5-aminolevulinate synthase activity|mitochondrion|mitochondrial inner membrane|mitochondrial matrix|protoporphyrinogen IX biosynthetic process|heme biosynthetic process|cellular iron ion homeostasis|glycine binding|pyridoxal phosphate binding|erythrocyte differentiation|oxygen homeostasis|hemoglobin biosynthetic process|coenzyme binding	path:hsa00260,path:hsa00860	Glycine, serine and threonine metabolism|Porphyrin and chlorophyll metabolism
hsa-miR-6722-3p	NM_000033.3	490	-95.24	165	-32.55	22	3697	2707 3380 2639	ABCD1	GeneID:215,Genbank:NM_000033.3,HGNC:HGNC:61,MIM:300371	ATP binding cassette subfamily D member 1			path:hsa02010,path:hsa04146	ABC transporters|Peroxisome
hsa-miR-6722-3p	NM_000037.3	318	-62.45	161	-31.71	22	8300	1786 49	ANK1	GeneID:286,Genbank:NM_001142446.1,HGNC:HGNC:492,MIM:612641	ankyrin 1			path:hsa05205	Proteoglycans in cancer
hsa-miR-6722-3p	NM_000039.2	162	-33.18	162	-33.18	22	1239	118	APOA1	GeneID:335,Genbank:NM_001318021.1,HGNC:HGNC:600,MIM:107680	apolipoprotein A1			path:hsa03320,path:hsa04975,path:hsa04977,path:hsa04979,path:hsa05143	PPAR signaling pathway|Fat digestion and absorption|Vitamin digestion and absorption|Cholesterol metabolism|African trypanosomiasis
hsa-miR-6722-3p	NM_000044.4	152	-32.6	152	-32.6	22	10070	7146	AR	GeneID:367,Genbank:NM_001011645.3,HGNC:HGNC:644,MIM:313700	androgen receptor			path:hsa04114,path:hsa05200,path:hsa05215	Oocyte meiosis|Pathways in cancer|Prostate cancer
hsa-miR-6722-3p	NM_000051.3	157	-31.48	157	-31.48	22	13147	6023	ATM	GeneID:472,Genbank:XM_011542843.2,HGNC:HGNC:795,MIM:607585	ATM serine/threonine kinase			path:hsa01524,path:hsa03440,path:hsa04064,path:hsa04068,path:hsa04110,path:hsa04115,path:hsa04210,path:hsa04218,path:hsa05165,path:hsa05166,path:hsa05170,path:hsa05202,path:hsa05206	Platinum drug resistance|Homologous recombination|NF-kappa B signaling pathway|FoxO signaling pathway|Cell cycle|p53 signaling pathway|Apoptosis|Cellular senescence|Human papillomavirus infection|Human T-cell leukemia virus 1 infection|Human immunodeficiency virus 1 infection|Transcriptional misregulation in cancer|MicroRNAs in cancer
hsa-miR-6722-3p	NM_000054.4	154	-30.54	154	-30.54	22	1682	1327	AVPR2	GeneID:554,Genbank:XM_006724828.3,HGNC:HGNC:897,MIM:300538	arginine vasopressin receptor 2	GO:0001992,GO:0003084,GO:0003091,GO:0005000,GO:0005768,GO:0005783,GO:0005794,GO:0005886,GO:0005887,GO:0007186,GO:0007188,GO:0007190,GO:0007249,GO:0007588,GO:0007599,GO:0008284,GO:0010628,GO:0016021,GO:0021537,GO:0030665,GO:0031398,GO:0032609,GO:0032870,GO:0034097,GO:0035811,GO:0035814,GO:0042277,GO:0045907,GO:0061024,GO:1901652	regulation of systemic arterial blood pressure by vasopressin|positive regulation of systemic arterial blood pressure|renal water homeostasis|vasopressin receptor activity|endosome|endoplasmic reticulum|Golgi apparatus|plasma membrane|integral component of plasma membrane|G-protein coupled receptor signaling pathway|adenylate cyclase-modulating G-protein coupled receptor signaling pathway|activat…	path:hsa04072,path:hsa04080,path:hsa04962	Phospholipase D signaling pathway|Neuroactive ligand-receptor interaction|Vasopressin-regulated water reabsorption
hsa-miR-6722-3p	NM_000062.2	161	-34.95	161	-34.95	22	1984	1764	SERPING1	GeneID:710,Genbank:NM_000062.2,HGNC:HGNC:1228,MIM:606860	serpin family G member 1			path:hsa04610,path:hsa05133	Complement and coagulation cascades|Pertussis
hsa-miR-6722-3p	NM_000069.2	166	-32.96	166	-32.96	22	6168	5429	CACNA1S	GeneID:779,Genbank:XM_005245478.3,HGNC:HGNC:1397,MIM:114208	calcium voltage-gated channel subunit alpha1 S	GO:0005245,GO:0005516,GO:0005737,GO:0005886,GO:0005891,GO:0006816,GO:0006936,GO:0008331,GO:0030315,GO:0031674,GO:0034765,GO:0046872,GO:0061337,GO:0071313,GO:0086010,GO:1990454	voltage-gated calcium channel activity|calmodulin binding|cytoplasm|plasma membrane|voltage-gated calcium channel complex|calcium ion transport|muscle contraction|high voltage-gated calcium channel activity|T-tubule|I band|regulation of ion transmembrane transport|metal ion binding|cardiac conduction|cellular response to caffeine|membrane depolarization during action potential|L-type voltage-gate…	path:hsa04010,path:hsa04020,path:hsa04022,path:hsa04024,path:hsa04260,path:hsa04261,path:hsa04270,path:hsa04723,path:hsa04725,path:hsa04726,path:hsa04727,path:hsa04911,path:hsa04912,path:hsa04921,path:hsa04924,path:hsa04925,path:hsa04927,path:hsa04934,path:hsa05010,path:hsa05410,path:hsa05412,path:hsa05414	MAPK signaling pathway|Calcium signaling pathway|cGMP-PKG signaling pathway|cAMP signaling pathway|Cardiac muscle contraction|Adrenergic signaling in cardiomyocytes|Vascular smooth muscle contraction|Retrograde endocannabinoid signaling|Cholinergic synapse|Serotonergic synapse|GABAergic synapse|Insulin secretion|GnRH signaling pathway|Oxytocin signaling pathway|Renin secretion|Aldosterone synthes…
hsa-miR-6722-3p	NM_000073.2	155	-30.35	155	-30.35	22	1311	986	CD3G	GeneID:917,Genbank:NM_000073.2,HGNC:HGNC:1675,MIM:186740	CD3g molecule			path:hsa04640,path:hsa04658,path:hsa04659,path:hsa04660,path:hsa05142,path:hsa05162,path:hsa05166,path:hsa05169,path:hsa05170	Hematopoietic cell lineage|Th1 and Th2 cell differentiation|Th17 cell differentiation|T cell receptor signaling pathway|Chagas disease (American trypanosomiasis)|Measles|Human T-cell leukemia virus 1 infection|Epstein-Barr virus infection|Human immunodeficiency virus 1 infection
hsa-miR-6722-3p	NM_000095.2	317	-65.71	161	-34.07	22	2471	357 278	COMP	GeneID:1311,Genbank:NM_000095.2,HGNC:HGNC:2227,MIM:600310	cartilage oligomeric matrix protein	GO:0001501,GO:0002020,GO:0003417,GO:0005201,GO:0005509,GO:0005518,GO:0005576,GO:0005578,GO:0005615,GO:0006915,GO:0007155,GO:0008201,GO:0009887,GO:0030198,GO:0043066,GO:0043395,GO:0060173,GO:0070062	skeletal system development|protease binding|growth plate cartilage development|extracellular matrix structural constituent|calcium ion binding|collagen binding|extracellular region|proteinaceous extracellular matrix|extracellular space|apoptotic process|cell adhesion|heparin binding|animal organ morphogenesis|extracellular matrix organization|negative regulation of apoptotic process|heparan sulf…	path:hsa04145,path:hsa04151,path:hsa04510,path:hsa04512,path:hsa05144,path:hsa05165	Phagosome|PI3K-Akt signaling pathway|Focal adhesion|ECM-receptor interaction|Malaria|Human papillomavirus infection
hsa-miR-6722-3p	NM_000097.5	157	-30.29	157	-30.29	22	2728	124	CPOX	GeneID:1371,Genbank:XM_005247125.4,HGNC:HGNC:2321,MIM:612732	coproporphyrinogen oxidase	GO:0004109,GO:0005212,GO:0005739,GO:0005743,GO:0005758,GO:0005829,GO:0006782,GO:0006783,GO:0010039,GO:0010288,GO:0017085,GO:0042803,GO:0046685,GO:0051597	coproporphyrinogen oxidase activity|structural constituent of eye lens|mitochondrion|mitochondrial inner membrane|mitochondrial intermembrane space|cytosol|protoporphyrinogen IX biosynthetic process|heme biosynthetic process|response to iron ion|response to lead ion|response to insecticide|protein homodimerization activity|response to arsenic-containing substance|response to methylmercury	path:hsa00860	Porphyrin and chlorophyll metabolism
hsa-miR-6722-3p	NM_000099.3	308	-62.16	154	-32.13	22	929	182 696	CST3	GeneID:1471,Genbank:NM_001288614.1,HGNC:HGNC:2475,MIM:604312	cystatin C	GO:0001540,GO:0001654,GO:0001666,GO:0002020,GO:0004866,GO:0004869,GO:0005576,GO:0005604,GO:0005615,GO:0005764,GO:0005771,GO:0005788,GO:0006915,GO:0006952,GO:0007420,GO:0007431,GO:0007566,GO:0008284,GO:0009743,GO:0010466,GO:0010711,GO:0010716,GO:0030424,GO:0031667,GO:0031965,GO:0032355,GO:0034103,GO:0042747,GO:0042802,GO:0043025,GO:0043067,GO:0043292,GO:0043312,GO:0043687,GO:0044267,GO:0045740,GO:…	amyloid-beta binding|eye development|response to hypoxia|protease binding|endopeptidase inhibitor activity|cysteine-type endopeptidase inhibitor activity|extracellular region|basement membrane|extracellular space|lysosome|multivesicular body|endoplasmic reticulum lumen|apoptotic process|defense response|brain development|salivary gland development|embryo implantation|positive regulation of cell p…	path:hsa04970	Salivary secretion
hsa-miR-6722-3p	NM_000106.5	164	-30.35	164	-30.35	22	1673	184	CYP2D6	GeneID:1565,Genbank:NM_001025161.2,HGNC:HGNC:2625,MIM:124030	cytochrome P450 family 2 subfamily D member 6			path:hsa00980,path:hsa00982,path:hsa01522,path:hsa04726	Metabolism of xenobiotics by cytochrome P450|Drug metabolism - cytochrome P450|Endocrine resistance|Serotonergic synapse
hsa-miR-6722-3p	NM_000118.3	153	-31.02	153	-31.02	22	3201	2365	ENG	GeneID:2022,Genbank:NM_001114753.2,HGNC:HGNC:3349,MIM:131195	endoglin
hsa-miR-6722-3p	NM_000130.4	163	-30.29	163	-30.29	22	9179	696	F5	GeneID:2153,Genbank:XM_017000660.2,HGNC:HGNC:3542,MIM:612309	coagulation factor V			path:hsa04610	Complement and coagulation cascades
hsa-miR-6722-3p	NM_000138.4	323	-66.71	169	-35.68	22	11695	1067 8349	FBN1	GeneID:2200,Genbank:NM_000138.4,HGNC:HGNC:3603,MIM:134797	fibrillin 1	GO:0001501,GO:0001527,GO:0001656,GO:0005178,GO:0005179,GO:0005201,GO:0005509,GO:0005576,GO:0005578,GO:0005604,GO:0005615,GO:0005622,GO:0005788,GO:0006006,GO:0007507,GO:0008201,GO:0010737,GO:0022617,GO:0030023,GO:0030198,GO:0031012,GO:0032403,GO:0033627,GO:0034199,GO:0035582,GO:0035583,GO:0042593,GO:0042802,GO:0043010,GO:0043687,GO:0044267,GO:0045671,GO:0048048,GO:0048050,GO:0070062,GO:0071560,GO:…	skeletal system development|microfibril|metanephros development|integrin binding|hormone activity|extracellular matrix structural constituent|calcium ion binding|extracellular region|proteinaceous extracellular matrix|basement membrane|extracellular space|intracellular|endoplasmic reticulum lumen|glucose metabolic process|heart development|heparin binding|protein kinase A signaling|extracellular …
hsa-miR-6722-3p	NM_000144.4	154	-31.55	154	-31.55	22	7168	6972	FXN	GeneID:2395,Genbank:NM_181425.2,HGNC:HGNC:3951,MIM:606829	frataxin	GO:0004322,GO:0005739,GO:0005759,GO:0005829,GO:0006119,GO:0006783,GO:0006811,GO:0006879,GO:0007005,GO:0007628,GO:0008198,GO:0008199,GO:0008284,GO:0009060,GO:0009792,GO:0010039,GO:0010722,GO:0016540,GO:0018283,GO:0019230,GO:0030307,GO:0034986,GO:0040015,GO:0043066,GO:0043085,GO:0044281,GO:0046621,GO:0051349,GO:0051536,GO:0051537,GO:0070301,GO:0090201,GO:1904231,GO:1904234	ferroxidase activity|mitochondrion|mitochondrial matrix|cytosol|oxidative phosphorylation|heme biosynthetic process|ion transport|cellular iron ion homeostasis|mitochondrion organization|adult walking behavior|ferrous iron binding|ferric iron binding|positive regulation of cell proliferation|aerobic respiration|embryo development ending in birth or egg hatching|response to iron ion|regulation of …	path:hsa00860	Porphyrin and chlorophyll metabolism
hsa-miR-6722-3p	NM_000150.2	150	-32.62	150	-32.62	22	3137	2524	FUT6	GeneID:2528,Genbank:NM_001040701.1,HGNC:HGNC:4017,MIM:136836	fucosyltransferase 6			path:hsa00601	Glycosphingolipid biosynthesis - lacto and neolacto series
hsa-miR-6722-3p	NM_000156.5	165	-38.84	165	-38.84	22	1138	19	GAMT	GeneID:2593,Genbank:NM_000156.5,HGNC:HGNC:4136,MIM:601240	guanidinoacetate N-methyltransferase	GO:0005634,GO:0005737,GO:0005829,GO:0006600,GO:0006601,GO:0006936,GO:0007283,GO:0008168,GO:0009887,GO:0030731,GO:0040014,GO:0046498,GO:0046500,GO:0070062	nucleus|cytoplasm|cytosol|creatine metabolic process|creatine biosynthetic process|muscle contraction|spermatogenesis|methyltransferase activity|animal organ morphogenesis|guanidinoacetate N-methyltransferase activity|regulation of multicellular organism growth|S-adenosylhomocysteine metabolic process|S-adenosylmethionine metabolic process|extracellular exosome	path:hsa00260,path:hsa00330	Glycine, serine and threonine metabolism|Arginine and proline metabolism
hsa-miR-6722-3p	NM_000160.4	163	-32.29	163	-32.29	22	2053	305	GCGR	GeneID:2642,Genbank:XM_017024446.1,HGNC:HGNC:4192,MIM:138033	glucagon receptor	GO:0004967,GO:0005085,GO:0005768,GO:0005886,GO:0005887,GO:0006091,GO:0006887,GO:0007166,GO:0007186,GO:0007188,GO:0007189,GO:0007584,GO:0008217,GO:0009755,GO:0016021,GO:0017046,GO:0042593,GO:0042594,GO:0070873,GO:0071377	glucagon receptor activity|guanyl-nucleotide exchange factor activity|endosome|plasma membrane|integral component of plasma membrane|generation of precursor metabolites and energy|exocytosis|cell surface receptor signaling pathway|G-protein coupled receptor signaling pathway|adenylate cyclase-modulating G-protein coupled receptor signaling pathway|adenylate cyclase-activating G-protein coupled re…	path:hsa04080,path:hsa04922	Neuroactive ligand-receptor interaction|Glucagon signaling pathway
hsa-miR-6722-3p	NM_000162.4	162	-34.04	162	-34.04	22	2757	379	GCK	GeneID:2645,Genbank:NM_001354800.1,HGNC:HGNC:4195,MIM:138079	glucokinase			path:hsa00010,path:hsa00052,path:hsa00500,path:hsa00520,path:hsa00524,path:hsa04910,path:hsa04911,path:hsa04917,path:hsa04922,path:hsa04930,path:hsa04950,path:hsa05230	Glycolysis / Gluconeogenesis|Galactose metabolism|Starch and sucrose metabolism|Amino sugar and nucleotide sugar metabolism|Neomycin, kanamycin and gentamicin biosynthesis|Insulin signaling pathway|Insulin secretion|Prolactin signaling pathway|Glucagon signaling pathway|Type II diabetes mellitus|Maturity onset diabetes of the young|Central carbon metabolism in cancer
hsa-miR-6722-3p	NM_000164.3	161	-32.79	161	-32.79	22	3296	52	GIPR	GeneID:2696,Genbank:XM_011526710.2,HGNC:HGNC:4271,MIM:137241	gastric inhibitory polypeptide receptor	GO:0002029,GO:0004888,GO:0005886,GO:0006091,GO:0007166,GO:0007186,GO:0007190,GO:0007204,GO:0007584,GO:0009749,GO:0016021,GO:0016519,GO:0017046,GO:0031018,GO:0032024,GO:0043950,GO:0048678,GO:0050796,GO:0051592,GO:0070542	desensitization of G-protein coupled receptor protein signaling pathway|transmembrane signaling receptor activity|plasma membrane|generation of precursor metabolites and energy|cell surface receptor signaling pathway|G-protein coupled receptor signaling pathway|activation of adenylate cyclase activity|positive regulation of cytosolic calcium ion concentration|response to nutrient|response to gluc…	path:hsa04024,path:hsa04080	cAMP signaling pathway|Neuroactive ligand-receptor interaction
hsa-miR-6722-3p	NM_000166.5	160	-31.11	160	-31.11	22	1674	53	GJB1	GeneID:2705,Genbank:NM_001097642.2,HGNC:HGNC:4283,MIM:304040	gap junction protein beta 1
hsa-miR-6722-3p	NM_000168.5	157	-30.88	157	-30.88	22	8228	2904	GLI3	GeneID:2737,Genbank:NM_000168.5,HGNC:HGNC:4319,MIM:165240	GLI family zinc finger 3	GO:0000122,GO:0000977,GO:0000978,GO:0001077,GO:0001656,GO:0001658,GO:0001701,GO:0002052,GO:0003682,GO:0003700,GO:0005634,GO:0005654,GO:0005737,GO:0005829,GO:0005929,GO:0005930,GO:0007224,GO:0007411,GO:0007442,GO:0007507,GO:0008013,GO:0008285,GO:0009952,GO:0009954,GO:0016485,GO:0016607,GO:0017053,GO:0021631,GO:0021766,GO:0021775,GO:0021776,GO:0021798,GO:0021819,GO:0021861,GO:0022018,GO:0030318,GO:…	negative regulation of transcription from RNA polymerase II promoter|RNA polymerase II regulatory region sequence-specific DNA binding|RNA polymerase II proximal promoter sequence-specific DNA binding|transcriptional activator activity, RNA polymerase II proximal promoter sequence-specific DNA binding|metanephros development|branching involved in ureteric bud morphogenesis|in utero embryonic deve…	path:hsa04024,path:hsa04340,path:hsa05200,path:hsa05217	cAMP signaling pathway|Hedgehog signaling pathway|Pathways in cancer|Basal cell carcinoma
hsa-miR-6722-3p	NM_000180.3	162	-32.05	162	-32.05	22	3641	544	GUCY2D	GeneID:3000,Genbank:NM_000180.3,HGNC:HGNC:4689,MIM:600179	guanylate cyclase 2D, retinal			path:hsa00230,path:hsa04740,path:hsa04744	Purine metabolism|Olfactory transduction|Phototransduction
hsa-miR-6722-3p	NM_000181.3	159	-35.55	159	-35.55	22	2321	596	GUSB	GeneID:2990,Genbank:NM_001293105.1,HGNC:HGNC:4696,MIM:611499	glucuronidase beta	GO:0004553,GO:0004566,GO:0005102,GO:0005576,GO:0005615,GO:0005764,GO:0005975,GO:0006027,GO:0016020,GO:0019904,GO:0030214,GO:0035578,GO:0043202,GO:0043231,GO:0043312,GO:0070062,GO:1904813	hydrolase activity, hydrolyzing O-glycosyl compounds|beta-glucuronidase activity|receptor binding|extracellular region|extracellular space|lysosome|carbohydrate metabolic process|glycosaminoglycan catabolic process|membrane|protein domain specific binding|hyaluronan catabolic process|azurophil granule lumen|lysosomal lumen|intracellular membrane-bounded organelle|neutrophil degranulation|extracel…	path:hsa00040,path:hsa00531,path:hsa00860,path:hsa00983,path:hsa04142	Pentose and glucuronate interconversions|Glycosaminoglycan degradation|Porphyrin and chlorophyll metabolism|Drug metabolism - other enzymes|Lysosome
hsa-miR-6722-3p	NM_000195.4	155	-33.68	155	-33.68	22	3745	2338	HPS1	GeneID:3257,Genbank:NM_001322483.1,HGNC:HGNC:5163,MIM:604982	HPS1, biogenesis of lysosomal organelles complex 3 subunit 1
hsa-miR-6722-3p	NM_000196.3	161	-32.09	161	-32.09	22	1939	716	HSD11B2	GeneID:3291,Genbank:NM_000196.3,HGNC:HGNC:5209,MIM:614232	hydroxysteroid 11-beta dehydrogenase 2	GO:0001666,GO:0002017,GO:0003845,GO:0005496,GO:0005789,GO:0006704,GO:0007565,GO:0032094,GO:0032868,GO:0042493,GO:0051287,GO:0051384	response to hypoxia|regulation of blood volume by renal aldosterone|11-beta-hydroxysteroid dehydrogenase [NAD(P)] activity|steroid binding|endoplasmic reticulum membrane|glucocorticoid biosynthetic process|female pregnancy|response to food|response to insulin|response to drug|NAD binding|response to glucocorticoid	path:hsa00140,path:hsa04960	Steroid hormone biosynthesis|Aldosterone-regulated sodium reabsorption
hsa-miR-6722-3p	NM_000203.4	323	-65.48	166	-32.82	22	2214	82 197	IDUA	GeneID:3425,Genbank:NM_000203.4,HGNC:HGNC:5391,MIM:252800	iduronidase, alpha-L-	GO:0003940,GO:0005102,GO:0005984,GO:0006027,GO:0030135,GO:0030207,GO:0030209,GO:0043202,GO:0070062	L-iduronidase activity|receptor binding|disaccharide metabolic process|glycosaminoglycan catabolic process|coated vesicle|chondroitin sulfate catabolic process|dermatan sulfate catabolic process|lysosomal lumen|extracellular exosome	path:hsa00531,path:hsa04142	Glycosaminoglycan degradation|Lysosome
hsa-miR-6722-3p	NM_000214.2	336	-64.02	174	-33.65	22	5988	2755 3287	JAG1	GeneID:182,Genbank:NM_000214.2,HGNC:HGNC:6188,MIM:601920	jagged 1			path:hsa01522,path:hsa04330,path:hsa04371,path:hsa04658,path:hsa04668,path:hsa05165,path:hsa05200,path:hsa05224	Endocrine resistance|Notch signaling pathway|Apelin signaling pathway|Th1 and Th2 cell differentiation|TNF signaling pathway|Human papillomavirus infection|Pathways in cancer|Breast cancer
hsa-miR-6722-3p	NM_000217.2	159	-32.99	159	-32.99	22	7983	527	KCNA1	GeneID:3736,Genbank:NM_000217.2,HGNC:HGNC:6218,MIM:176260	potassium voltage-gated channel subfamily A member 1	GO:0001964,GO:0005249,GO:0005251,GO:0005267,GO:0005783,GO:0005829,GO:0005886,GO:0005887,GO:0006813,GO:0006937,GO:0007268,GO:0007405,GO:0008076,GO:0009986,GO:0010644,GO:0010960,GO:0015079,GO:0016324,GO:0019228,GO:0021766,GO:0023041,GO:0030054,GO:0030425,GO:0031410,GO:0033270,GO:0034613,GO:0042391,GO:0042734,GO:0043025,GO:0043204,GO:0043679,GO:0044224,GO:0045202,GO:0050905,GO:0050966,GO:0050976,GO:…	startle response|voltage-gated potassium channel activity|delayed rectifier potassium channel activity|potassium channel activity|endoplasmic reticulum|cytosol|plasma membrane|integral component of plasma membrane|potassium ion transport|regulation of muscle contraction|chemical synaptic transmission|neuroblast proliferation|voltage-gated potassium channel complex|cell surface|cell communication …
hsa-miR-6722-3p	NM_000218.2	161	-33.94	161	-33.94	22	3262	283	KCNQ1	GeneID:3784,Genbank:NM_000218.2,HGNC:HGNC:6294,MIM:607542	potassium voltage-gated channel subfamily Q member 1			path:hsa04261,path:hsa04725,path:hsa04971,path:hsa04972,path:hsa04974,path:hsa05110	Adrenergic signaling in cardiomyocytes|Cholinergic synapse|Gastric acid secretion|Pancreatic secretion|Protein digestion and absorption|Vibrio cholerae infection
hsa-miR-6722-3p	NM_000229.1	157	-35.65	157	-35.65	22	1354	1178	LCAT	GeneID:3931,Genbank:NM_000229.1,HGNC:HGNC:6522,MIM:606967	lecithin-cholesterol acyltransferase			path:hsa00564,path:hsa04979	Glycerophospholipid metabolism|Cholesterol metabolism
hsa-miR-6722-3p	NM_000238.3	160	-32.4	160	-32.4	22	4307	3832	KCNH2	GeneID:3757,Genbank:NM_000238.3,HGNC:HGNC:6251,MIM:152427	potassium voltage-gated channel subfamily H member 2
hsa-miR-6722-3p	NM_000243.2	316	-65.27	161	-33.68	22	3507	593 1137	MEFV	GeneID:4210,Genbank:NM_001198536.1,HGNC:HGNC:6998,MIM:608107	MEFV, pyrin innate immunity regulator			path:hsa04621	NOD-like receptor signaling pathway
hsa-miR-6722-3p	NM_000246.3	501	-112.51	173	-42.01	22	4654	3642 3867 3659	CIITA	GeneID:4261,Genbank:XM_011522486.2,HGNC:HGNC:7067,MIM:600005	class II major histocompatibility complex transactivator			path:hsa04612,path:hsa05145,path:hsa05152,path:hsa05164,path:hsa05340	Antigen processing and presentation|Toxoplasmosis|Tuberculosis|Influenza A|Primary immunodeficiency
hsa-miR-6722-3p	NM_000256.3	169	-34.53	169	-34.53	22	4217	354	MYBPC3	GeneID:4607,Genbank:NM_000256.3,HGNC:HGNC:7551,MIM:600958	myosin binding protein C, cardiac			path:hsa05410,path:hsa05414	Hypertrophic cardiomyopathy (HCM)|Dilated cardiomyopathy (DCM)
hsa-miR-6722-3p	NM_000260.3	328	-69.2	170	-36.45	22	7465	6973 3215	MYO7A	GeneID:4647,Genbank:XM_011545044.2,HGNC:HGNC:7606,MIM:276903	myosin VIIA
hsa-miR-6722-3p	NM_000264.4	154	-33.03	154	-33.03	22	7953	6450	PTCH1	GeneID:5727,Genbank:NM_001083602.2,HGNC:HGNC:9585,MIM:601309	patched 1			path:hsa04024,path:hsa04340,path:hsa04360,path:hsa05200,path:hsa05205,path:hsa05217	cAMP signaling pathway|Hedgehog signaling pathway|Axon guidance|Pathways in cancer|Proteoglycans in cancer|Basal cell carcinoma
hsa-miR-6722-3p	NM_000296.3	319	-70.38	160	-35.93	22	14135	12442 6398	PKD1	GeneID:5310,Genbank:XM_024450299.1,HGNC:HGNC:9008,MIM:601313	polycystin 1, transient receptor potential channel interacting
hsa-miR-6722-3p	NM_000302.3	168	-36.2	168	-36.2	22	3047	106	PLOD1	GeneID:5351,Genbank:NM_001316320.1,HGNC:HGNC:9081,MIM:153454	procollagen-lysine,2-oxoglutarate 5-dioxygenase 1	GO:0001666,GO:0005506,GO:0005789,GO:0006464,GO:0008475,GO:0008544,GO:0017185,GO:0030867,GO:0031418,GO:0042803,GO:0046947,GO:0055114,GO:0070062,GO:1902494	response to hypoxia|iron ion binding|endoplasmic reticulum membrane|cellular protein modification process|procollagen-lysine 5-dioxygenase activity|epidermis development|peptidyl-lysine hydroxylation|rough endoplasmic reticulum membrane|L-ascorbic acid binding|protein homodimerization activity|hydroxylysine biosynthetic process|oxidation-reduction process|extracellular exosome|catalytic complex	path:hsa00310	Lysine degradation
hsa-miR-6722-3p	NM_000332.3	165	-34.52	165	-34.52	22	10636	6335	ATXN1	GeneID:6310,Genbank:NM_001128164.1,HGNC:HGNC:10548,MIM:601556	ataxin 1
hsa-miR-6722-3p	NM_000334.4	150	-32.51	150	-32.51	22	7805	7676	SCN4A	GeneID:6329,Genbank:NM_000334.4,HGNC:HGNC:10591,MIM:603967	sodium voltage-gated channel alpha subunit 4
hsa-miR-6722-3p	NM_000335.4	166	-40.08	166	-40.08	22	8501	1877	SCN5A	GeneID:6331,Genbank:XM_017007017.1,HGNC:HGNC:10593,MIM:600163	sodium voltage-gated channel alpha subunit 5	GO:0001518,GO:0002027,GO:0003231,GO:0003360,GO:0005244,GO:0005248,GO:0005516,GO:0005622,GO:0005783,GO:0005886,GO:0005901,GO:0006814,GO:0009986,GO:0010765,GO:0014704,GO:0014894,GO:0016021,GO:0016328,GO:0017134,GO:0019228,GO:0019899,GO:0019901,GO:0019904,GO:0021537,GO:0021549,GO:0030018,GO:0030315,GO:0030506,GO:0031625,GO:0035725,GO:0042383,GO:0042475,GO:0044325,GO:0045760,GO:0048471,GO:0050679,GO:…	voltage-gated sodium channel complex|regulation of heart rate|cardiac ventricle development|brainstem development|voltage-gated ion channel activity|voltage-gated sodium channel activity|calmodulin binding|intracellular|endoplasmic reticulum|plasma membrane|caveola|sodium ion transport|cell surface|positive regulation of sodium ion transport|intercalated disc|response to denervation involved in r…	path:hsa04261	Adrenergic signaling in cardiomyocytes
hsa-miR-6722-3p	NM_000346.3	166	-31.01	166	-31.01	22	3963	339	SOX9	GeneID:6662,Genbank:NM_000346.3,HGNC:HGNC:11204,MIM:608160	SRY-box 9	GO:0001046,GO:0001077,GO:0001158,GO:0001501,GO:0001502,GO:0001503,GO:0001658,GO:0001708,GO:0001837,GO:0001894,GO:0001934,GO:0001942,GO:0002053,GO:0002062,GO:0002683,GO:0003170,GO:0003179,GO:0003188,GO:0003203,GO:0003413,GO:0003415,GO:0003682,GO:0003700,GO:0003705,GO:0004672,GO:0005634,GO:0005654,GO:0006334,GO:0006338,GO:0006367,GO:0006461,GO:0007010,GO:0007165,GO:0007173,GO:0007219,GO:0007283,GO:…	core promoter sequence-specific DNA binding|transcriptional activator activity, RNA polymerase II proximal promoter sequence-specific DNA binding|enhancer sequence-specific DNA binding|skeletal system development|cartilage condensation|ossification|branching involved in ureteric bud morphogenesis|cell fate specification|epithelial to mesenchymal transition|tissue homeostasis|positive regulation o…	path:hsa04024	cAMP signaling pathway
hsa-miR-6722-3p	NM_000351.5	158	-33.62	158	-33.62	22	6396	797	STS	GeneID:412,Genbank:NM_001320750.1,HGNC:HGNC:11425,MIM:300747	steroid sulfatase			path:hsa00140	Steroid hormone biosynthesis
hsa-miR-6722-3p	NM_000352.4	328	-67.74	168	-37.48	22	4935	3183 4846	ABCC8	GeneID:6833,Genbank:XM_024448668.1,HGNC:HGNC:59,MIM:600509	ATP binding cassette subfamily C member 8			path:hsa02010,path:hsa04911,path:hsa04930	ABC transporters|Insulin secretion|Type II diabetes mellitus
hsa-miR-6722-3p	NM_000356.3	166	-33.47	166	-33.47	22	4882	1185	TCOF1	GeneID:6949,Genbank:NM_001135243.1,HGNC:HGNC:11654,MIM:606847	treacle ribosome biogenesis factor 1	GO:0001042,GO:0001501,GO:0001650,GO:0003723,GO:0005215,GO:0005634,GO:0005730,GO:0005829,GO:0006417,GO:0014029,GO:0014032,GO:0046982,GO:0097110	RNA polymerase I core binding|skeletal system development|fibrillar center|RNA binding|transporter activity|nucleus|nucleolus|cytosol|regulation of translation|neural crest formation|neural crest cell development|protein heterodimerization activity|scaffold protein binding	path:hsa03008	Ribosome biogenesis in eukaryotes
hsa-miR-6722-3p	NM_000360.3	163	-32.05	163	-32.05	22	1817	1626	TH	GeneID:7054,Genbank:XM_011520335.2,HGNC:HGNC:11782,MIM:191290	tyrosine hydroxylase			path:hsa00350,path:hsa00790,path:hsa04728,path:hsa04917,path:hsa05012,path:hsa05030,path:hsa05031,path:hsa05034	Tyrosine metabolism|Folate biosynthesis|Dopaminergic synapse|Prolactin signaling pathway|Parkinson disease|Cocaine addiction|Amphetamine addiction|Alcoholism
hsa-miR-6722-3p	NM_000361.2	158	-30.32	158	-30.32	22	4048	456	THBD	GeneID:7056,Genbank:NM_000361.2,HGNC:HGNC:11784,MIM:188040	thrombomodulin			path:hsa04610,path:hsa04933,path:hsa05418	Complement and coagulation cascades|AGE-RAGE signaling pathway in diabetic complications|Fluid shear stress and atherosclerosis
hsa-miR-6722-3p	NM_000363.4	155	-30.29	155	-30.29	22	866	781	TNNI3	GeneID:7137,Genbank:NM_000363.4,HGNC:HGNC:11947,MIM:191044	troponin I3, cardiac type	GO:0001570,GO:0001980,GO:0003009,GO:0003779,GO:0005829,GO:0005861,GO:0006874,GO:0006940,GO:0007507,GO:0010882,GO:0019855,GO:0019901,GO:0019904,GO:0030017,GO:0030049,GO:0030172,GO:0031014,GO:0032780,GO:0046872,GO:0048306,GO:0051015,GO:0055010,GO:0060047,GO:0060048,GO:0097512,GO:1903779,GO:1990584	vasculogenesis|regulation of systemic arterial blood pressure by ischemic conditions|skeletal muscle contraction|actin binding|cytosol|troponin complex|cellular calcium ion homeostasis|regulation of smooth muscle contraction|heart development|regulation of cardiac muscle contraction by calcium ion signaling|calcium channel inhibitor activity|protein kinase binding|protein domain specific binding|…	path:hsa04024,path:hsa04260,path:hsa04261,path:hsa05410,path:hsa05414	cAMP signaling pathway|Cardiac muscle contraction|Adrenergic signaling in cardiomyocytes|Hypertrophic cardiomyopathy (HCM)|Dilated cardiomyopathy (DCM)
hsa-miR-6722-3p	NM_000373.3	161	-30.88	161	-30.88	22	6738	3655	UMPS	GeneID:7372,Genbank:NM_000373.3,HGNC:HGNC:12563,MIM:613891	uridine monophosphate synthetase			path:hsa00240,path:hsa00983	Pyrimidine metabolism|Drug metabolism - other enzymes
hsa-miR-6722-3p	NM_000377.2	164	-36.18	164	-36.18	22	1844	574	WAS	GeneID:7454,Genbank:XM_017029786.1,HGNC:HGNC:12731,MIM:300392	Wiskott-Aldrich syndrome			path:hsa04062,path:hsa04144,path:hsa04520,path:hsa04530,path:hsa04666,path:hsa04810,path:hsa05100,path:hsa05130,path:hsa05131,path:hsa05132,path:hsa05231	Chemokine signaling pathway|Endocytosis|Adherens junction|Tight junction|Fc gamma R-mediated phagocytosis|Regulation of actin cytoskeleton|Bacterial invasion of epithelial cells|Pathogenic Escherichia coli infection|Shigellosis|Salmonella infection|Choline metabolism in cancer
hsa-miR-6722-3p	NM_000394.3	155	-31.08	155	-31.08	22	1162	621	CRYAA	GeneID:1409,Genbank:NM_000394.3,HGNC:HGNC:2388,MIM:123580	crystallin alpha A	GO:0005212,GO:0005634,GO:0005654,GO:0005737,GO:0005829,GO:0007601,GO:0032387,GO:0042802,GO:0043066,GO:0046872,GO:0050821,GO:0050896,GO:0051082,GO:0051260,GO:0070062	structural constituent of eye lens|nucleus|nucleoplasm|cytoplasm|cytosol|visual perception|negative regulation of intracellular transport|identical protein binding|negative regulation of apoptotic process|metal ion binding|protein stabilization|response to stimulus|unfolded protein binding|protein homooligomerization|extracellular exosome	path:hsa04141	Protein processing in endoplasmic reticulum
hsa-miR-6722-3p	NM_000397.3	158	-34.9	158	-34.9	22	4353	208	CYBB	GeneID:1536,Genbank:NM_000397.3,HGNC:HGNC:2578,MIM:300481	cytochrome b-245 beta chain			path:hsa04066,path:hsa04145,path:hsa04216,path:hsa04217,path:hsa04621,path:hsa04670,path:hsa04933,path:hsa05140	HIF-1 signaling pathway|Phagosome|Ferroptosis|Necroptosis|NOD-like receptor signaling pathway|Leukocyte transendothelial migration|AGE-RAGE signaling pathway in diabetic complications|Leishmaniasis
hsa-miR-6722-3p	NM_000405.4	325	-68.12	164	-35.33	22	3690	207 531	GM2A	GeneID:2760,Genbank:NM_000405.4,HGNC:HGNC:4367,MIM:613109	GM2 ganglioside activator			path:hsa04142	Lysosome
hsa-miR-6722-3p	NM_000418.3	167	-32.61	167	-32.61	22	3710	2979	IL4R	GeneID:3566,Genbank:XM_011545825.1,HGNC:HGNC:6015,MIM:147781	interleukin 4 receptor			path:hsa04060,path:hsa04151,path:hsa04630,path:hsa04640,path:hsa04658,path:hsa04659,path:hsa05200,path:hsa05321	Cytokine-cytokine receptor interaction|PI3K-Akt signaling pathway|Jak-STAT signaling pathway|Hematopoietic cell lineage|Th1 and Th2 cell differentiation|Th17 cell differentiation|Pathways in cancer|Inflammatory bowel disease (IBD)
hsa-miR-6722-3p	NM_000424.3	155	-32	155	-32	22	2320	2154	KRT5	GeneID:3852,Genbank:NM_000424.3,HGNC:HGNC:6442,MIM:148040	keratin 5
hsa-miR-6722-3p	NM_000429.2	156	-39.16	156	-39.16	22	3419	2620	MAT1A	GeneID:4143,Genbank:NM_000429.2,HGNC:HGNC:6903,MIM:610550	methionine adenosyltransferase 1A	GO:0000096,GO:0001887,GO:0004478,GO:0005524,GO:0005829,GO:0006556,GO:0006730,GO:0009087,GO:0032259,GO:0042802,GO:0046872,GO:0051289,GO:0098601	sulfur amino acid metabolic process|selenium compound metabolic process|methionine adenosyltransferase activity|ATP binding|cytosol|S-adenosylmethionine biosynthetic process|one-carbon metabolic process|methionine catabolic process|methylation|identical protein binding|metal ion binding|protein homotetramerization|selenomethionine adenosyltransferase activity	path:hsa00270	Cysteine and methionine metabolism
hsa-miR-6722-3p	NM_000441.1	158	-31.28	158	-31.28	22	4930	3914	SLC26A4	GeneID:5172,Genbank:NM_000441.1,HGNC:HGNC:8818,MIM:605646	solute carrier family 26 member 4			path:hsa04918	Thyroid hormone synthesis
hsa-miR-6722-3p	NM_000445.4	165	-34.82	165	-34.82	22	14819	2539	PLEC	GeneID:5339,Genbank:NM_000445.4,HGNC:HGNC:9069,MIM:601282	plectin
hsa-miR-6722-3p	NM_000453.2	170	-37.7	170	-37.7	22	3594	264	SLC5A5	GeneID:6528,Genbank:XM_011528192.2,HGNC:HGNC:11040,MIM:601843	solute carrier family 5 member 5			path:hsa04918	Thyroid hormone synthesis
hsa-miR-6722-3p	NM_000457.4	319	-67.03	160	-35.62	22	4737	1266 3612	HNF4A	GeneID:3172,Genbank:NM_001287183.1,HGNC:HGNC:5024,MIM:600281	hepatocyte nuclear factor 4 alpha			path:hsa04152,path:hsa04950	AMPK signaling pathway|Maturity onset diabetes of the young
hsa-miR-6722-3p	NM_000460.3	166	-31.09	166	-31.09	22	1923	1227	THPO	GeneID:7066,Genbank:NM_001290028.1,HGNC:HGNC:11795,MIM:600044	thrombopoietin	GO:0001934,GO:0005125,GO:0005179,GO:0005615,GO:0007275,GO:0008083,GO:0008283,GO:0030099,GO:0038163,GO:0045654,GO:0051897,GO:0070374,GO:1902035	positive regulation of protein phosphorylation|cytokine activity|hormone activity|extracellular space|multicellular organism development|growth factor activity|cell proliferation|myeloid cell differentiation|thrombopoietin-mediated signaling pathway|positive regulation of megakaryocyte differentiation|positive regulation of protein kinase B signaling|positive regulation of ERK1 and ERK2 cascade|p…	path:hsa04060,path:hsa04630,path:hsa04640	Cytokine-cytokine receptor interaction|Jak-STAT signaling pathway|Hematopoietic cell lineage
hsa-miR-6722-3p	NM_000479.4	319	-64.04	161	-32.39	22	1883	1723 1300	AMH	GeneID:268,Genbank:NM_000479.4,HGNC:HGNC:464,MIM:600957	anti-Mullerian hormone			path:hsa04024,path:hsa04060,path:hsa04350,path:hsa04390	cAMP signaling pathway|Cytokine-cytokine receptor interaction|TGF-beta signaling pathway|Hippo signaling pathway
hsa-miR-6722-3p	NM_000490.4	159	-32.99	159	-32.99	22	621	571	AVP	GeneID:551,Genbank:NM_000490.4,HGNC:HGNC:894,MIM:192340	arginine vasopressin			path:hsa04072,path:hsa04270,path:hsa04962	Phospholipase D signaling pathway|Vascular smooth muscle contraction|Vasopressin-regulated water reabsorption
hsa-miR-6722-3p	NM_000494.3	157	-30.93	157	-30.93	22	5610	1521	COL17A1	GeneID:1308,Genbank:NM_000494.3,HGNC:HGNC:2194,MIM:113811	collagen type XVII alpha 1 chain	GO:0005576,GO:0005581,GO:0005604,GO:0005788,GO:0005886,GO:0005887,GO:0005911,GO:0007160,GO:0008544,GO:0030056,GO:0031581,GO:0050776	extracellular region|collagen trimer|basement membrane|endoplasmic reticulum lumen|plasma membrane|integral component of plasma membrane|cell-cell junction|cell-matrix adhesion|epidermis development|hemidesmosome|hemidesmosome assembly|regulation of immune response	path:hsa04974	Protein digestion and absorption
hsa-miR-6722-3p	NM_000497.3	152	-36.23	152	-36.23	22	3551	1897	CYP11B1	GeneID:1584,Genbank:NM_001026213.1,HGNC:HGNC:2591,MIM:610613	cytochrome P450 family 11 subfamily B member 1	GO:0004507,GO:0005506,GO:0005739,GO:0005743,GO:0006700,GO:0006704,GO:0006955,GO:0008217,GO:0016125,GO:0020037,GO:0032342,GO:0032870,GO:0034651,GO:0035865,GO:0042593,GO:0047783	steroid 11-beta-monooxygenase activity|iron ion binding|mitochondrion|mitochondrial inner membrane|C21-steroid hormone biosynthetic process|glucocorticoid biosynthetic process|immune response|regulation of blood pressure|sterol metabolic process|heme binding|aldosterone biosynthetic process|cellular response to hormone stimulus|cortisol biosynthetic process|cellular response to potassium ion|gluc…	path:hsa00140,path:hsa04927,path:hsa04934	Steroid hormone biosynthesis|Cortisol synthesis and secretion|Cushing syndrome
hsa-miR-6722-3p	NM_000500.7	159	-32.98	159	-32.98	22	2131	1481	CYP21A2	GeneID:1589,Genbank:NM_000500.7,HGNC:HGNC:2600,MIM:613815	cytochrome P450 family 21 subfamily A member 2			path:hsa00140,path:hsa04925,path:hsa04927,path:hsa04934	Steroid hormone biosynthesis|Aldosterone synthesis and secretion|Cortisol synthesis and secretion|Cushing syndrome
hsa-miR-6722-3p	NM_000502.5	162	-37.38	162	-37.38	22	2735	890	EPX	GeneID:8288,Genbank:NM_000502.5,HGNC:HGNC:3423,MIM:131399	eosinophil peroxidase			path:hsa05310	Asthma
hsa-miR-6722-3p	NM_000503.5	317	-68.81	162	-35.72	22	4341	385 404	EYA1	GeneID:2138,Genbank:XM_017013201.1,HGNC:HGNC:3519,MIM:601653	EYA transcriptional coactivator and phosphatase 1	GO:0001656,GO:0001658,GO:0003151,GO:0003723,GO:0004725,GO:0005634,GO:0005654,GO:0005737,GO:0006302,GO:0006351,GO:0007389,GO:0007501,GO:0007605,GO:0009653,GO:0010212,GO:0014706,GO:0016576,GO:0016604,GO:0016925,GO:0030154,GO:0032993,GO:0035909,GO:0042473,GO:0042474,GO:0043234,GO:0045664,GO:0045739,GO:0045944,GO:0046872,GO:0048665,GO:0048704,GO:0048752,GO:0050679,GO:0060037,GO:0071600,GO:0072513,GO:…	metanephros development|branching involved in ureteric bud morphogenesis|outflow tract morphogenesis|RNA binding|protein tyrosine phosphatase activity|nucleus|nucleoplasm|cytoplasm|double-strand break repair|transcription, DNA-templated|pattern specification process|mesodermal cell fate specification|sensory perception of sound|anatomical structure morphogenesis|response to ionizing radiation|str…	path:hsa05202	Transcriptional misregulation in cancer
hsa-miR-6722-3p	NM_000521.3	157	-31.31	157	-31.31	22	1919	272	HEXB	GeneID:3074,Genbank:NM_001292004.1,HGNC:HGNC:4879,MIM:606873	hexosaminidase subunit beta			path:hsa00511,path:hsa00520,path:hsa00531,path:hsa00603,path:hsa00604,path:hsa04142	Other glycan degradation|Amino sugar and nucleotide sugar metabolism|Glycosaminoglycan degradation|Glycosphingolipid biosynthesis - globo and isoglobo series|Glycosphingolipid biosynthesis - ganglio series|Lysosome
hsa-miR-6722-3p	NM_000525.3	160	-33.05	160	-33.05	22	3418	1654	KCNJ11	GeneID:3767,Genbank:XM_017017680.1,HGNC:HGNC:6257,MIM:600937	potassium voltage-gated channel subfamily J member 11	GO:0001669,GO:0002931,GO:0005249,GO:0005524,GO:0005635,GO:0005739,GO:0005768,GO:0005783,GO:0005829,GO:0005886,GO:0005887,GO:0006006,GO:0008022,GO:0008282,GO:0010107,GO:0014704,GO:0015272,GO:0030315,GO:0030506,GO:0030673,GO:0030955,GO:0031072,GO:0032355,GO:0033198,GO:0033574,GO:0042391,GO:0042493,GO:0043025,GO:0043209,GO:0044325,GO:0046676,GO:0050796,GO:0050877,GO:0055085,GO:0070852,GO:0071316,GO:…	acrosomal vesicle|response to ischemia|voltage-gated potassium channel activity|ATP binding|nuclear envelope|mitochondrion|endosome|endoplasmic reticulum|cytosol|plasma membrane|integral component of plasma membrane|glucose metabolic process|protein C-terminus binding|inward rectifying potassium channel|potassium ion import|intercalated disc|ATP-activated inward rectifier potassium channel activi…	path:hsa04911,path:hsa04930	Insulin secretion|Type II diabetes mellitus
hsa-miR-6722-3p	NM_000537.3	165	-33.29	165	-33.29	22	1493	1389	REN	GeneID:5972,Genbank:NM_000537.3,HGNC:HGNC:9958,MIM:179820	renin			path:hsa04614,path:hsa04924	Renin-angiotensin system|Renin secretion
hsa-miR-6722-3p	NM_000545.6	154	-34.18	154	-34.18	22	3417	3321	HNF1A	GeneID:6927,Genbank:XM_024449168.1,HGNC:HGNC:11621,MIM:142410	HNF1 homeobox A			path:hsa04550,path:hsa04950	Signaling pathways regulating pluripotency of stem cells|Maturity onset diabetes of the young
hsa-miR-6722-3p	NM_000546.5	321	-70.65	163	-37.07	22	2591	407 437	TP53	GeneID:7157,Genbank:NM_001126112.2,HGNC:HGNC:11998,MIM:191170	tumor protein p53			path:hsa01522,path:hsa01524,path:hsa04010,path:hsa04071,path:hsa04110,path:hsa04115,path:hsa04137,path:hsa04151,path:hsa04210,path:hsa04211,path:hsa04216,path:hsa04218,path:hsa04310,path:hsa04722,path:hsa04919,path:hsa05014,path:hsa05016,path:hsa05160,path:hsa05161,path:hsa05162,path:hsa05163,path:hsa05165,path:hsa05166,path:hsa05167,path:hsa05168,path:hsa05169,path:hsa05200,path:hsa05202,path:hs…	Endocrine resistance|Platinum drug resistance|MAPK signaling pathway|Sphingolipid signaling pathway|Cell cycle|p53 signaling pathway|Mitophagy - animal|PI3K-Akt signaling pathway|Apoptosis|Longevity regulating pathway|Ferroptosis|Cellular senescence|Wnt signaling pathway|Neurotrophin signaling pathway|Thyroid hormone signaling pathway|Amyotrophic lateral sclerosis (ALS)|Huntington disease|Hepatit…
hsa-miR-6722-3p	NM_000547.5	167	-33.37	167	-33.37	22	3152	2497	TPO	GeneID:7173,Genbank:XM_024453089.1,HGNC:HGNC:12015,MIM:606765	thyroid peroxidase			path:hsa00350,path:hsa04918,path:hsa05320	Tyrosine metabolism|Thyroid hormone synthesis|Autoimmune thyroid disease
hsa-miR-6722-3p	NM_000548.4	161	-31.33	161	-31.33	22	5751	3749	TSC2	GeneID:7249,Genbank:XM_011522638.2,HGNC:HGNC:12363,MIM:191092	TSC complex subunit 2			path:hsa04072,path:hsa04115,path:hsa04140,path:hsa04150,path:hsa04151,path:hsa04152,path:hsa04211,path:hsa04218,path:hsa04714,path:hsa04910,path:hsa04919,path:hsa05163,path:hsa05165,path:hsa05231	Phospholipase D signaling pathway|p53 signaling pathway|Autophagy - animal|mTOR signaling pathway|PI3K-Akt signaling pathway|AMPK signaling pathway|Longevity regulating pathway|Cellular senescence|Thermogenesis|Insulin signaling pathway|Thyroid hormone signaling pathway|Human cytomegalovirus infection|Human papillomavirus infection|Choline metabolism in cancer
hsa-miR-6722-3p	NM_000552.4	641	-131.6	165	-34.3	22	8838	8114 7815 5282 6079	VWF	GeneID:7450,Genbank:NM_000552.4,HGNC:HGNC:12726,MIM:613160	von Willebrand factor			path:hsa04151,path:hsa04510,path:hsa04512,path:hsa04610,path:hsa04611,path:hsa05165	PI3K-Akt signaling pathway|Focal adhesion|ECM-receptor interaction|Complement and coagulation cascades|Platelet activation|Human papillomavirus infection
hsa-miR-6722-3p	NM_000562.2	156	-31.08	156	-31.08	22	2392	1916	C8A	GeneID:731,Genbank:NM_000562.2,HGNC:HGNC:1352,MIM:120950	complement C8 alpha chain	GO:0001848,GO:0005576,GO:0005579,GO:0005615,GO:0006955,GO:0006956,GO:0006957,GO:0006958,GO:0016020,GO:0019835,GO:0030449,GO:0032403,GO:0070062,GO:0072562	complement binding|extracellular region|membrane attack complex|extracellular space|immune response|complement activation|complement activation, alternative pathway|complement activation, classical pathway|membrane|cytolysis|regulation of complement activation|protein complex binding|extracellular exosome|blood microparticle	path:hsa04610,path:hsa05020,path:hsa05146,path:hsa05322	Complement and coagulation cascades|Prion diseases|Amoebiasis|Systemic lupus erythematosus
hsa-miR-6722-3p	NM_000565.3	171	-36.64	171	-36.64	22	5928	345	IL6R	GeneID:3570,Genbank:NM_000565.3,HGNC:HGNC:6019,MIM:147880	interleukin 6 receptor	GO:0002384,GO:0002446,GO:0002548,GO:0002690,GO:0004896,GO:0005576,GO:0005615,GO:0005886,GO:0005896,GO:0006953,GO:0008284,GO:0010536,GO:0016323,GO:0016324,GO:0019221,GO:0019899,GO:0019981,GO:0031018,GO:0032717,GO:0032722,GO:0032755,GO:0032966,GO:0034097,GO:0042531,GO:0042803,GO:0043410,GO:0045669,GO:0048661,GO:0050731,GO:0050829,GO:0050830,GO:0070102,GO:0070110,GO:0070119,GO:0070120,GO:0097191	hepatic immune response|neutrophil mediated immunity|monocyte chemotaxis|positive regulation of leukocyte chemotaxis|cytokine receptor activity|extracellular region|extracellular space|plasma membrane|interleukin-6 receptor complex|acute-phase response|positive regulation of cell proliferation|positive regulation of activation of Janus kinase activity|basolateral plasma membrane|apical plasma mem…	path:hsa01521,path:hsa04060,path:hsa04066,path:hsa04151,path:hsa04630,path:hsa04640,path:hsa04659,path:hsa04932,path:hsa05163,path:hsa05200	EGFR tyrosine kinase inhibitor resistance|Cytokine-cytokine receptor interaction|HIF-1 signaling pathway|PI3K-Akt signaling pathway|Jak-STAT signaling pathway|Hematopoietic cell lineage|Th17 cell differentiation|Non-alcoholic fatty liver disease (NAFLD)|Human cytomegalovirus infection|Pathways in cancer
hsa-miR-6722-3p	NM_000566.3	157	-30.22	157	-30.22	22	2268	1834	FCGR1A	GeneID:2209,Genbank:XM_005244958.5,HGNC:HGNC:3613,MIM:146760	Fc fragment of IgG receptor Ia			path:hsa04145,path:hsa04380,path:hsa04640,path:hsa04666,path:hsa05140,path:hsa05150,path:hsa05152,path:hsa05202,path:hsa05221,path:hsa05322	Phagosome|Osteoclast differentiation|Hematopoietic cell lineage|Fc gamma R-mediated phagocytosis|Leishmaniasis|Staphylococcus aureus infection|Tuberculosis|Transcriptional misregulation in cancer|Acute myeloid leukemia|Systemic lupus erythematosus
hsa-miR-6722-3p	NM_000597.2	154	-33	154	-33	22	1439	472	IGFBP2	GeneID:3485,Genbank:NM_001313992.1,HGNC:HGNC:5471,MIM:146731	insulin like growth factor binding protein 2
hsa-miR-6722-3p	NM_000610.3	162	-32.71	162	-32.71	22	5748	354	CD44	GeneID:960,Genbank:NM_000610.3,HGNC:HGNC:1681,MIM:107269	CD44 molecule (Indian blood group)			path:hsa04512,path:hsa04640,path:hsa05131,path:hsa05169,path:hsa05205,path:hsa05206	ECM-receptor interaction|Hematopoietic cell lineage|Shigellosis|Epstein-Barr virus infection|Proteoglycans in cancer|MicroRNAs in cancer
hsa-miR-6722-3p	NM_000616.4	326	-67.57	166	-34.93	22	3134	3047 222	CD4	GeneID:920,Genbank:NM_000616.4,HGNC:HGNC:1678,MIM:186940	CD4 molecule			path:hsa04060,path:hsa04514,path:hsa04612,path:hsa04640,path:hsa04658,path:hsa04659,path:hsa04660,path:hsa05170,path:hsa05340	Cytokine-cytokine receptor interaction|Cell adhesion molecules (CAMs)|Antigen processing and presentation|Hematopoietic cell lineage|Th1 and Th2 cell differentiation|Th17 cell differentiation|T cell receptor signaling pathway|Human immunodeficiency virus 1 infection|Primary immunodeficiency
hsa-miR-6722-3p	NM_000641.3	165	-34.71	165	-34.71	22	2381	106	IL11	GeneID:3589,Genbank:NM_001267718.1,HGNC:HGNC:5966,MIM:147681	interleukin 11			path:hsa04060,path:hsa04630,path:hsa04640,path:hsa05323	Cytokine-cytokine receptor interaction|Jak-STAT signaling pathway|Hematopoietic cell lineage|Rheumatoid arthritis
hsa-miR-6722-3p	NM_000660.6	156	-31.9	156	-31.9	22	2741	749	TGFB1	GeneID:7040,Genbank:NM_000660.6,HGNC:HGNC:11766,MIM:190180	transforming growth factor beta 1			path:hsa04010,path:hsa04060,path:hsa04068,path:hsa04110,path:hsa04218,path:hsa04350,path:hsa04380,path:hsa04390,path:hsa04659,path:hsa04672,path:hsa04926,path:hsa04932,path:hsa04933,path:hsa05140,path:hsa05142,path:hsa05144,path:hsa05145,path:hsa05146,path:hsa05152,path:hsa05161,path:hsa05166,path:hsa05200,path:hsa05205,path:hsa05210,path:hsa05211,path:hsa05212,path:hsa05220,path:hsa05225,path:hs…	MAPK signaling pathway|Cytokine-cytokine receptor interaction|FoxO signaling pathway|Cell cycle|Cellular senescence|TGF-beta signaling pathway|Osteoclast differentiation|Hippo signaling pathway|Th17 cell differentiation|Intestinal immune network for IgA production|Relaxin signaling pathway|Non-alcoholic fatty liver disease (NAFLD)|AGE-RAGE signaling pathway in diabetic complications|Leishmaniasis…
hsa-miR-6722-3p	NM_000707.4	159	-38.21	159	-38.21	22	4688	1190	AVPR1B	GeneID:553,Genbank:NM_000707.4,HGNC:HGNC:896,MIM:600264	arginine vasopressin receptor 1B			path:hsa04020,path:hsa04072,path:hsa04080,path:hsa04270	Calcium signaling pathway|Phospholipase D signaling pathway|Neuroactive ligand-receptor interaction|Vascular smooth muscle contraction
hsa-miR-6722-3p	NM_000719.6	479	-99.7	166	-34.65	22	13480	5694 3891 5113	CACNA1C	GeneID:775,Genbank:XM_017019926.2,HGNC:HGNC:1390,MIM:114205	calcium voltage-gated channel subunit alpha1 C	GO:0002520,GO:0005245,GO:0005516,GO:0005737,GO:0005886,GO:0005891,GO:0007204,GO:0007507,GO:0008331,GO:0010881,GO:0014069,GO:0016021,GO:0030018,GO:0035115,GO:0035585,GO:0043010,GO:0046872,GO:0050796,GO:0051393,GO:0060402,GO:0061337,GO:0061577,GO:0070588,GO:0086002,GO:0086007,GO:0086012,GO:0086045,GO:0086056,GO:0086064,GO:0086091,GO:0098911,GO:0098912,GO:1990454	immune system development|voltage-gated calcium channel activity|calmodulin binding|cytoplasm|plasma membrane|voltage-gated calcium channel complex|positive regulation of cytosolic calcium ion concentration|heart development|high voltage-gated calcium channel activity|regulation of cardiac muscle contraction by regulation of the release of sequestered calcium ion|postsynaptic density|integral com…	path:hsa04010,path:hsa04020,path:hsa04022,path:hsa04024,path:hsa04260,path:hsa04261,path:hsa04270,path:hsa04713,path:hsa04720,path:hsa04723,path:hsa04724,path:hsa04725,path:hsa04726,path:hsa04727,path:hsa04728,path:hsa04742,path:hsa04911,path:hsa04912,path:hsa04921,path:hsa04924,path:hsa04925,path:hsa04927,path:hsa04930,path:hsa04934,path:hsa05010,path:hsa05031,path:hsa05410,path:hsa05412,path:hs…	MAPK signaling pathway|Calcium signaling pathway|cGMP-PKG signaling pathway|cAMP signaling pathway|Cardiac muscle contraction|Adrenergic signaling in cardiomyocytes|Vascular smooth muscle contraction|Circadian entrainment|Long-term potentiation|Retrograde endocannabinoid signaling|Glutamatergic synapse|Cholinergic synapse|Serotonergic synapse|GABAergic synapse|Dopaminergic synapse|Taste transduct…
hsa-miR-6722-3p	NM_000720.3	163	-33.55	163	-33.55	22	7726	5293	CACNA1D	GeneID:776,Genbank:NM_001128840.2,HGNC:HGNC:1391,MIM:114206	calcium voltage-gated channel subunit alpha1 D	GO:0005245,GO:0005262,GO:0005886,GO:0005891,GO:0006816,GO:0007188,GO:0007605,GO:0008331,GO:0030018,GO:0030506,GO:0046872,GO:0050796,GO:0051393,GO:0051928,GO:0060372,GO:0061337,GO:0070509,GO:0070588,GO:0086002,GO:0086007,GO:0086012,GO:0086046,GO:0086059,GO:0086091,GO:1901016,GO:1901379,GO:1990454	voltage-gated calcium channel activity|calcium channel activity|plasma membrane|voltage-gated calcium channel complex|calcium ion transport|adenylate cyclase-modulating G-protein coupled receptor signaling pathway|sensory perception of sound|high voltage-gated calcium channel activity|Z disc|ankyrin binding|metal ion binding|regulation of insulin secretion|alpha-actinin binding|positive regulatio…	path:hsa04010,path:hsa04020,path:hsa04022,path:hsa04024,path:hsa04218,path:hsa04260,path:hsa04261,path:hsa04270,path:hsa04530,path:hsa04713,path:hsa04723,path:hsa04724,path:hsa04725,path:hsa04726,path:hsa04727,path:hsa04728,path:hsa04911,path:hsa04912,path:hsa04921,path:hsa04924,path:hsa04925,path:hsa04927,path:hsa04930,path:hsa04934,path:hsa04973,path:hsa05010,path:hsa05031,path:hsa05410,path:hs…	MAPK signaling pathway|Calcium signaling pathway|cGMP-PKG signaling pathway|cAMP signaling pathway|Cellular senescence|Cardiac muscle contraction|Adrenergic signaling in cardiomyocytes|Vascular smooth muscle contraction|Tight junction|Circadian entrainment|Retrograde endocannabinoid signaling|Glutamatergic synapse|Cholinergic synapse|Serotonergic synapse|GABAergic synapse|Dopaminergic synapse|Ins…
hsa-miR-6722-3p	NM_000721.3	336	-69.55	174	-37.52	22	14972	6862 14711	CACNA1E	GeneID:777,Genbank:XM_017002244.1,HGNC:HGNC:1392,MIM:601013	calcium voltage-gated channel subunit alpha1 E	GO:0005245,GO:0005262,GO:0005509,GO:0005886,GO:0005891,GO:0006810,GO:0007268,GO:0008331,GO:0034765,GO:0050796,GO:0051899,GO:0086010	voltage-gated calcium channel activity|calcium channel activity|calcium ion binding|plasma membrane|voltage-gated calcium channel complex|transport|chemical synaptic transmission|high voltage-gated calcium channel activity|regulation of ion transmembrane transport|regulation of insulin secretion|membrane depolarization|membrane depolarization during action potential	path:hsa04010,path:hsa04020,path:hsa04930	MAPK signaling pathway|Calcium signaling pathway|Type II diabetes mellitus
hsa-miR-6722-3p	NM_000725.3	154	-31.89	154	-31.89	22	2958	381	CACNB3	GeneID:784,Genbank:NM_001206917.1,HGNC:HGNC:1403,MIM:601958	calcium voltage-gated channel auxiliary subunit beta 3	GO:0005245,GO:0005262,GO:0005829,GO:0005886,GO:0005891,GO:0006810,GO:0006816,GO:0007268,GO:0007528,GO:0008331,GO:0016020,GO:0016324,GO:0019901,GO:0050852,GO:0051899,GO:0060402,GO:0061337,GO:0061577,GO:0072659,GO:0098903,GO:1901385,GO:1990454	voltage-gated calcium channel activity|calcium channel activity|cytosol|plasma membrane|voltage-gated calcium channel complex|transport|calcium ion transport|chemical synaptic transmission|neuromuscular junction development|high voltage-gated calcium channel activity|membrane|apical plasma membrane|protein kinase binding|T cell receptor signaling pathway|membrane depolarization|calcium ion transp…	path:hsa04010,path:hsa04260,path:hsa04261,path:hsa04921,path:hsa05410,path:hsa05412,path:hsa05414	MAPK signaling pathway|Cardiac muscle contraction|Adrenergic signaling in cardiomyocytes|Oxytocin signaling pathway|Hypertrophic cardiomyopathy (HCM)|Arrhythmogenic right ventricular cardiomyopathy (ARVC)|Dilated cardiomyopathy (DCM)
hsa-miR-6722-3p	NM_000727.3	160	-34.65	160	-34.65	22	1327	895	CACNG1	GeneID:786,Genbank:NM_000727.3,HGNC:HGNC:1405,MIM:114209	calcium voltage-gated channel auxiliary subunit gamma 1	GO:0005245,GO:0005886,GO:0005891,GO:0006810,GO:0006936,GO:0034765,GO:0061337,GO:0070296	voltage-gated calcium channel activity|plasma membrane|voltage-gated calcium channel complex|transport|muscle contraction|regulation of ion transmembrane transport|cardiac conduction|sarcoplasmic reticulum calcium ion transport	path:hsa04010,path:hsa04260,path:hsa04261,path:hsa04921,path:hsa05410,path:hsa05412,path:hsa05414	MAPK signaling pathway|Cardiac muscle contraction|Adrenergic signaling in cardiomyocytes|Oxytocin signaling pathway|Hypertrophic cardiomyopathy (HCM)|Arrhythmogenic right ventricular cardiomyopathy (ARVC)|Dilated cardiomyopathy (DCM)
hsa-miR-6722-3p	NM_000730.2	160	-30.54	160	-30.54	22	1682	1296	CCKAR	GeneID:886,Genbank:NM_000730.2,HGNC:HGNC:1570,MIM:118444	cholecystokinin A receptor			path:hsa04020,path:hsa04080,path:hsa04911,path:hsa04972	Calcium signaling pathway|Neuroactive ligand-receptor interaction|Insulin secretion|Pancreatic secretion
hsa-miR-6722-3p	NM_000741.3	170	-39.5	170	-39.5	22	1817	1016	CHRM4	GeneID:1132,Genbank:NM_000741.3,HGNC:HGNC:1953,MIM:118495	cholinergic receptor muscarinic 4	GO:0005886,GO:0005887,GO:0007165,GO:0007166,GO:0007186,GO:0007197,GO:0007207,GO:0007213,GO:0007271,GO:0008283,GO:0016907,GO:0030054,GO:0040012,GO:0045202,GO:0045211	plasma membrane|integral component of plasma membrane|signal transduction|cell surface receptor signaling pathway|G-protein coupled receptor signaling pathway|adenylate cyclase-inhibiting G-protein coupled acetylcholine receptor signaling pathway|phospholipase C-activating G-protein coupled acetylcholine receptor signaling pathway|G-protein coupled acetylcholine receptor signaling pathway|synapti…	path:hsa04080,path:hsa04725,path:hsa04810	Neuroactive ligand-receptor interaction|Cholinergic synapse|Regulation of actin cytoskeleton
hsa-miR-6722-3p	NM_000749.4	165	-30.08	165	-30.08	22	2308	1705	CHRNB3	GeneID:1142,Genbank:NM_001347717.1,HGNC:HGNC:1963,MIM:118508	cholinergic receptor nicotinic beta 3 subunit	GO:0004888,GO:0005886,GO:0005892,GO:0006810,GO:0007165,GO:0007271,GO:0007274,GO:0015267,GO:0015276,GO:0016021,GO:0022848,GO:0030054,GO:0035094,GO:0045211,GO:0098655	transmembrane signaling receptor activity|plasma membrane|acetylcholine-gated channel complex|transport|signal transduction|synaptic transmission, cholinergic|neuromuscular synaptic transmission|channel activity|ligand-gated ion channel activity|integral component of membrane|acetylcholine-gated cation-selective channel activity|cell junction|response to nicotine|postsynaptic membrane|cation tran…	path:hsa04080	Neuroactive ligand-receptor interaction
hsa-miR-6722-3p	NM_000759.3	156	-31.28	156	-31.28	22	1602	1153	CSF3	GeneID:1440,Genbank:NM_000759.3,HGNC:HGNC:2438,MIM:138970	colony stimulating factor 3			path:hsa04060,path:hsa04151,path:hsa04630,path:hsa04640,path:hsa04657,path:hsa05144	Cytokine-cytokine receptor interaction|PI3K-Akt signaling pathway|Jak-STAT signaling pathway|Hematopoietic cell lineage|IL-17 signaling pathway|Malaria
hsa-miR-6722-3p	NM_000760.3	156	-31.84	156	-31.84	22	3419	1507	CSF3R	GeneID:1441,Genbank:XM_005270493.1,HGNC:HGNC:2439,MIM:138971	colony stimulating factor 3 receptor			path:hsa04060,path:hsa04151,path:hsa04630,path:hsa04640,path:hsa05200	Cytokine-cytokine receptor interaction|PI3K-Akt signaling pathway|Jak-STAT signaling pathway|Hematopoietic cell lineage|Pathways in cancer
hsa-miR-6722-3p	NM_000769.3	154	-33.99	154	-33.99	22	4135	1016	CYP2C19	GeneID:1557,Genbank:NM_000769.3,HGNC:HGNC:2621,MIM:124020	cytochrome P450 family 2 subfamily C member 19			path:hsa00590,path:hsa00591,path:hsa00982,path:hsa04726,path:hsa05204	Arachidonic acid metabolism|Linoleic acid metabolism|Drug metabolism - cytochrome P450|Serotonergic synapse|Chemical carcinogenesis
hsa-miR-6722-3p	NM_000770.3	154	-33.06	154	-33.06	22	1924	1086	CYP2C8	GeneID:1558,Genbank:NM_000770.3,HGNC:HGNC:2622,MIM:601129	cytochrome P450 family 2 subfamily C member 8			path:hsa00590,path:hsa00591,path:hsa00830,path:hsa00982,path:hsa04726,path:hsa05204	Arachidonic acid metabolism|Linoleic acid metabolism|Retinol metabolism|Drug metabolism - cytochrome P450|Serotonergic synapse|Chemical carcinogenesis
hsa-miR-6722-3p	NM_000771.3	154	-33.99	154	-33.99	22	1876	1016	CYP2C9	GeneID:1559,Genbank:NM_000771.3,HGNC:HGNC:2623,MIM:601130	cytochrome P450 family 2 subfamily C member 9			path:hsa00590,path:hsa00591,path:hsa00830,path:hsa00980,path:hsa00982,path:hsa04726,path:hsa05204	Arachidonic acid metabolism|Linoleic acid metabolism|Retinol metabolism|Metabolism of xenobiotics by cytochrome P450|Drug metabolism - cytochrome P450|Serotonergic synapse|Chemical carcinogenesis
hsa-miR-6722-3p	NM_000785.3	166	-33.6	166	-33.6	22	2503	1241	CYP27B1	GeneID:1594,Genbank:NM_000785.3,HGNC:HGNC:2606,MIM:609506	cytochrome P450 family 27 subfamily B member 1			path:hsa00100,path:hsa04928,path:hsa05152	Steroid biosynthesis|Parathyroid hormone synthesis, secretion and action|Tuberculosis
hsa-miR-6722-3p	NM_000787.3	158	-31.46	158	-31.46	22	2812	1975	DBH	GeneID:1621,Genbank:NM_000787.3,HGNC:HGNC:2689,MIM:609312	dopamine beta-hydroxylase			path:hsa00350	Tyrosine metabolism
hsa-miR-6722-3p	NM_000789.3	167	-35.87	167	-35.87	22	4969	3470	ACE	GeneID:1636,Genbank:NM_000789.3,HGNC:HGNC:2707,MIM:106180	angiotensin I converting enzyme			path:hsa04614,path:hsa04924,path:hsa05142,path:hsa05410	Renin-angiotensin system|Renin secretion|Chagas disease (American trypanosomiasis)|Hypertrophic cardiomyopathy (HCM)
hsa-miR-6722-3p	NM_000797.3	493	-108.43	169	-38.77	22	1378	898 752 848	DRD4	GeneID:1815,Genbank:NM_000797.3,HGNC:HGNC:3025,MIM:126452	dopamine receptor D4	GO:0000187,GO:0001591,GO:0001662,GO:0001975,GO:0004952,GO:0005886,GO:0005887,GO:0006874,GO:0007186,GO:0007195,GO:0007212,GO:0008144,GO:0008344,GO:0015459,GO:0016020,GO:0017124,GO:0032417,GO:0033674,GO:0034776,GO:0035176,GO:0035240,GO:0042053,GO:0042417,GO:0042596,GO:0042752,GO:0042802,GO:0046872,GO:0048148,GO:0048149,GO:0048511,GO:0050482,GO:0050709,GO:0051379,GO:0051380,GO:0051586,GO:0060080,GO:…	activation of MAPK activity|dopamine neurotransmitter receptor activity, coupled via Gi/Go|behavioral fear response|response to amphetamine|dopamine neurotransmitter receptor activity|plasma membrane|integral component of plasma membrane|cellular calcium ion homeostasis|G-protein coupled receptor signaling pathway|adenylate cyclase-inhibiting dopamine receptor signaling pathway|dopamine receptor …	path:hsa04080,path:hsa04728	Neuroactive ligand-receptor interaction|Dopaminergic synapse
hsa-miR-6722-3p	NM_000798.4	152	-31.88	152	-31.88	22	2398	1383	DRD5	GeneID:1816,Genbank:NM_000798.4,HGNC:HGNC:3026,MIM:126453	dopamine receptor D5	GO:0001588,GO:0001963,GO:0001975,GO:0001992,GO:0001994,GO:0004952,GO:0005622,GO:0005886,GO:0005887,GO:0006874,GO:0007186,GO:0007189,GO:0007190,GO:0007191,GO:0007268,GO:0007612,GO:0008306,GO:0019226,GO:0031526,GO:0033861,GO:0035240,GO:0042060,GO:0042220,GO:0045762,GO:0045776,GO:0045924,GO:0046960,GO:0060158,GO:0060170,GO:0060292,GO:0071870,GO:0072593,GO:0097730	dopamine neurotransmitter receptor activity, coupled via Gs|synaptic transmission, dopaminergic|response to amphetamine|regulation of systemic arterial blood pressure by vasopressin|norepinephrine-epinephrine vasoconstriction involved in regulation of systemic arterial blood pressure|dopamine neurotransmitter receptor activity|intracellular|plasma membrane|integral component of plasma membrane|ce…	path:hsa04020,path:hsa04024,path:hsa04080,path:hsa04728	Calcium signaling pathway|cAMP signaling pathway|Neuroactive ligand-receptor interaction|Dopaminergic synapse
hsa-miR-6722-3p	NM_000820.3	170	-31.86	170	-31.86	22	2551	538	GAS6	GeneID:2621,Genbank:NM_000820.3,HGNC:HGNC:4168,MIM:600441	growth arrest specific 6			path:hsa01521	EGFR tyrosine kinase inhibitor resistance
hsa-miR-6722-3p	NM_000823.3	166	-33.43	166	-33.43	22	1607	263	GHRHR	GeneID:2692,Genbank:NM_000823.3,HGNC:HGNC:4266,MIM:139191	growth hormone releasing hormone receptor	GO:0004930,GO:0005637,GO:0005640,GO:0005737,GO:0005886,GO:0007166,GO:0007186,GO:0007189,GO:0007190,GO:0007595,GO:0008284,GO:0008340,GO:0009986,GO:0016021,GO:0016363,GO:0016520,GO:0017046,GO:0019838,GO:0019933,GO:0030104,GO:0030141,GO:0030252,GO:0030816,GO:0032868,GO:0032869,GO:0033143,GO:0040018,GO:0042383,GO:0042445,GO:0043568,GO:0043627,GO:0046010,GO:0048469,GO:0048609,GO:0051246,GO:0051384,GO:…	G-protein coupled receptor activity|nuclear inner membrane|nuclear outer membrane|cytoplasm|plasma membrane|cell surface receptor signaling pathway|G-protein coupled receptor signaling pathway|adenylate cyclase-activating G-protein coupled receptor signaling pathway|activation of adenylate cyclase activity|lactation|positive regulation of cell proliferation|determination of adult lifespan|cell su…	path:hsa04080	Neuroactive ligand-receptor interaction
hsa-miR-6722-3p	NM_000829.3	159	-30.21	159	-30.21	22	5508	5267	GRIA4	GeneID:2893,Genbank:XM_024448455.1,HGNC:HGNC:4574,MIM:138246	glutamate ionotropic receptor AMPA type subunit 4	GO:0004970,GO:0004971,GO:0005231,GO:0005234,GO:0005886,GO:0006810,GO:0007215,GO:0030054,GO:0030666,GO:0032281,GO:0043025,GO:0043197,GO:0045211,GO:1903561	ionotropic glutamate receptor activity|AMPA glutamate receptor activity|excitatory extracellular ligand-gated ion channel activity|extracellularly glutamate-gated ion channel activity|plasma membrane|transport|glutamate receptor signaling pathway|cell junction|endocytic vesicle membrane|AMPA glutamate receptor complex|neuronal cell body|dendritic spine|postsynaptic membrane|extracellular vesicle	path:hsa04024,path:hsa04080,path:hsa04713,path:hsa04723,path:hsa04724,path:hsa04728,path:hsa05031,path:hsa05033	cAMP signaling pathway|Neuroactive ligand-receptor interaction|Circadian entrainment|Retrograde endocannabinoid signaling|Glutamatergic synapse|Dopaminergic synapse|Amphetamine addiction|Nicotine addiction
hsa-miR-6722-3p	NM_000830.4	161	-33.08	161	-33.08	22	6031	77	GRIK1	GeneID:2897,Genbank:NM_001320621.1,HGNC:HGNC:4579,MIM:138245	glutamate ionotropic receptor kainate type subunit 1	GO:0004970,GO:0005234,GO:0007268,GO:0007399,GO:0008144,GO:0008328,GO:0014054,GO:0014069,GO:0015277,GO:0016020,GO:0016595,GO:0022843,GO:0030054,GO:0030425,GO:0030534,GO:0032229,GO:0032230,GO:0032983,GO:0035235,GO:0035249,GO:0042391,GO:0042734,GO:0042803,GO:0043025,GO:0043195,GO:0043235,GO:0045202,GO:0045211,GO:0048167,GO:0048172,GO:0048266,GO:0051899,GO:0051967,GO:0060079,GO:0060080	ionotropic glutamate receptor activity|extracellularly glutamate-gated ion channel activity|chemical synaptic transmission|nervous system development|drug binding|ionotropic glutamate receptor complex|positive regulation of gamma-aminobutyric acid secretion|postsynaptic density|kainate selective glutamate receptor activity|membrane|glutamate binding|voltage-gated cation channel activity|cell junc…	path:hsa04080,path:hsa04724	Neuroactive ligand-receptor interaction|Glutamatergic synapse
hsa-miR-6722-3p	NM_000831.3	170	-40.17	170	-40.17	22	9225	6771	GRIK3	GeneID:2899,Genbank:NM_000831.3,HGNC:HGNC:4581,MIM:138243	glutamate ionotropic receptor kainate type subunit 3	GO:0001640,GO:0001664,GO:0004970,GO:0005234,GO:0005886,GO:0005887,GO:0007215,GO:0007216,GO:0008066,GO:0015276,GO:0015277,GO:0030054,GO:0030424,GO:0030425,GO:0032839,GO:0042391,GO:0043195,GO:0043204,GO:0045211,GO:0051967	adenylate cyclase inhibiting G-protein coupled glutamate receptor activity|G-protein coupled receptor binding|ionotropic glutamate receptor activity|extracellularly glutamate-gated ion channel activity|plasma membrane|integral component of plasma membrane|glutamate receptor signaling pathway|G-protein coupled glutamate receptor signaling pathway|glutamate receptor activity|ligand-gated ion channe…	path:hsa04080,path:hsa04724	Neuroactive ligand-receptor interaction|Glutamatergic synapse
hsa-miR-6722-3p	NM_000836.2	335	-75.52	176	-43.53	22	5109	3726 3918	GRIN2D	GeneID:2906,Genbank:NM_000836.2,HGNC:HGNC:4588,MIM:602717	glutamate ionotropic receptor NMDA type subunit 2D	GO:0000165,GO:0001964,GO:0004970,GO:0004972,GO:0005088,GO:0005234,GO:0005622,GO:0005886,GO:0005887,GO:0007420,GO:0008344,GO:0017146,GO:0022849,GO:0030054,GO:0045211,GO:0048167,GO:0051930,GO:0097553,GO:0098976	MAPK cascade|startle response|ionotropic glutamate receptor activity|NMDA glutamate receptor activity|Ras guanyl-nucleotide exchange factor activity|extracellularly glutamate-gated ion channel activity|intracellular|plasma membrane|integral component of plasma membrane|brain development|adult locomotory behavior|NMDA selective glutamate receptor complex|glutamate-gated calcium ion channel activit…	path:hsa04020,path:hsa04024,path:hsa04080,path:hsa04713,path:hsa04720,path:hsa04724,path:hsa05010,path:hsa05014,path:hsa05030,path:hsa05031,path:hsa05033,path:hsa05034	Calcium signaling pathway|cAMP signaling pathway|Neuroactive ligand-receptor interaction|Circadian entrainment|Long-term potentiation|Glutamatergic synapse|Alzheimer disease|Amyotrophic lateral sclerosis (ALS)|Cocaine addiction|Amphetamine addiction|Nicotine addiction|Alcoholism
hsa-miR-6722-3p	NM_000839.4	159	-30.57	159	-30.57	22	3404	3307	GRM2	GeneID:2912,Genbank:NM_001349117.1,HGNC:HGNC:4594,MIM:604099	glutamate metabotropic receptor 2	GO:0001641,GO:0004930,GO:0005246,GO:0005622,GO:0005886,GO:0005887,GO:0007186,GO:0007194,GO:0007216,GO:0007268,GO:0008066,GO:0014047,GO:0030054,GO:0030424,GO:0030425,GO:0042734,GO:0051966	group II metabotropic glutamate receptor activity|G-protein coupled receptor activity|calcium channel regulator activity|intracellular|plasma membrane|integral component of plasma membrane|G-protein coupled receptor signaling pathway|negative regulation of adenylate cyclase activity|G-protein coupled glutamate receptor signaling pathway|chemical synaptic transmission|glutamate receptor activity|g…	path:hsa04072,path:hsa04080,path:hsa04724,path:hsa05030	Phospholipase D signaling pathway|Neuroactive ligand-receptor interaction|Glutamatergic synapse|Cocaine addiction
hsa-miR-6722-3p	NM_000841.3	164	-31.66	164	-31.66	22	7434	4552	GRM4	GeneID:2914,Genbank:NM_001256809.2,HGNC:HGNC:4596,MIM:604100	glutamate metabotropic receptor 4	GO:0000187,GO:0004930,GO:0005622,GO:0005886,GO:0005887,GO:0007186,GO:0007196,GO:0007268,GO:0007269,GO:0008066,GO:0031410,GO:0042734,GO:0043410,GO:0043523,GO:0051966	activation of MAPK activity|G-protein coupled receptor activity|intracellular|plasma membrane|integral component of plasma membrane|G-protein coupled receptor signaling pathway|adenylate cyclase-inhibiting G-protein coupled glutamate receptor signaling pathway|chemical synaptic transmission|neurotransmitter secretion|glutamate receptor activity|cytoplasmic vesicle|presynaptic membrane|positive re…	path:hsa04072,path:hsa04080,path:hsa04724,path:hsa04742	Phospholipase D signaling pathway|Neuroactive ligand-receptor interaction|Glutamatergic synapse|Taste transduction
hsa-miR-6722-3p	NM_000850.4	158	-34.11	158	-34.11	22	1441	216	GSTM4	GeneID:2948,Genbank:NM_147148.2,HGNC:HGNC:4636,MIM:138333	glutathione S-transferase mu 4	GO:0004364,GO:0005737,GO:0005829,GO:0006749,GO:0018916,GO:0019899,GO:0042178,GO:0042803,GO:0043295,GO:0045171,GO:1901687	glutathione transferase activity|cytoplasm|cytosol|glutathione metabolic process|nitrobenzene metabolic process|enzyme binding|xenobiotic catabolic process|protein homodimerization activity|glutathione binding|intercellular bridge|glutathione derivative biosynthetic process	path:hsa00480,path:hsa00980,path:hsa00982,path:hsa00983,path:hsa01524,path:hsa05200,path:hsa05204,path:hsa05225,path:hsa05418	Glutathione metabolism|Metabolism of xenobiotics by cytochrome P450|Drug metabolism - cytochrome P450|Drug metabolism - other enzymes|Platinum drug resistance|Pathways in cancer|Chemical carcinogenesis|Hepatocellular carcinoma|Fluid shear stress and atherosclerosis
hsa-miR-6722-3p	NM_000875.4	329	-66.16	165	-34.64	22	12262	5847 5996	IGF1R	GeneID:3480,Genbank:NM_000875.4,HGNC:HGNC:5465,MIM:147370	insulin like growth factor 1 receptor			path:hsa01521,path:hsa01522,path:hsa04010,path:hsa04014,path:hsa04015,path:hsa04066,path:hsa04068,path:hsa04114,path:hsa04140,path:hsa04144,path:hsa04150,path:hsa04151,path:hsa04152,path:hsa04211,path:hsa04213,path:hsa04510,path:hsa04520,path:hsa04550,path:hsa04730,path:hsa04913,path:hsa04914,path:hsa05200,path:hsa05202,path:hsa05205,path:hsa05214,path:hsa05215,path:hsa05218,path:hsa05224,path:hs…	EGFR tyrosine kinase inhibitor resistance|Endocrine resistance|MAPK signaling pathway|Ras signaling pathway|Rap1 signaling pathway|HIF-1 signaling pathway|FoxO signaling pathway|Oocyte meiosis|Autophagy - animal|Endocytosis|mTOR signaling pathway|PI3K-Akt signaling pathway|AMPK signaling pathway|Longevity regulating pathway|Longevity regulating pathway - multiple species|Focal adhesion|Adherens j…
hsa-miR-6722-3p	NM_000878.4	165	-33.35	165	-33.35	22	4118	1404	IL2RB	GeneID:3560,Genbank:NM_001346222.1,HGNC:HGNC:6009,MIM:146710	interleukin 2 receptor subunit beta			path:hsa04060,path:hsa04144,path:hsa04151,path:hsa04630,path:hsa04658,path:hsa04659,path:hsa05162,path:hsa05166,path:hsa05200,path:hsa05202	Cytokine-cytokine receptor interaction|Endocytosis|PI3K-Akt signaling pathway|Jak-STAT signaling pathway|Th1 and Th2 cell differentiation|Th17 cell differentiation|Measles|Human T-cell leukemia virus 1 infection|Pathways in cancer|Transcriptional misregulation in cancer
hsa-miR-6722-3p	NM_000883.3	156	-33.69	156	-33.69	22	2625	2037	IMPDH1	GeneID:3614,Genbank:XM_024446757.1,HGNC:HGNC:6052,MIM:146690	inosine monophosphate dehydrogenase 1			path:hsa00230,path:hsa00983	Purine metabolism|Drug metabolism - other enzymes
hsa-miR-6722-3p	NM_000885.5	158	-30.06	158	-30.06	22	7281	391	ITGA4	GeneID:3676,Genbank:NM_000885.5,HGNC:HGNC:6140,MIM:192975	integrin subunit alpha 4	GO:0001968,GO:0003366,GO:0005886,GO:0005925,GO:0007159,GO:0007160,GO:0007229,GO:0009986,GO:0015026,GO:0016020,GO:0030183,GO:0030198,GO:0034113,GO:0034446,GO:0034669,GO:0035987,GO:0043113,GO:0046872,GO:0050776,GO:0050839,GO:0050900,GO:0050901,GO:0050904,GO:0070062,GO:0071345,GO:0090074,GO:1903238,GO:1990405,GO:1990771,GO:2000406	fibronectin binding|cell-matrix adhesion involved in ameboidal cell migration|plasma membrane|focal adhesion|leukocyte cell-cell adhesion|cell-matrix adhesion|integrin-mediated signaling pathway|cell surface|coreceptor activity|membrane|B cell differentiation|extracellular matrix organization|heterotypic cell-cell adhesion|substrate adhesion-dependent cell spreading|integrin alpha4-beta7 complex|…	path:hsa04151,path:hsa04510,path:hsa04512,path:hsa04514,path:hsa04640,path:hsa04670,path:hsa04672,path:hsa04810,path:hsa05140,path:hsa05165,path:hsa05410,path:hsa05412,path:hsa05414	PI3K-Akt signaling pathway|Focal adhesion|ECM-receptor interaction|Cell adhesion molecules (CAMs)|Hematopoietic cell lineage|Leukocyte transendothelial migration|Intestinal immune network for IgA production|Regulation of actin cytoskeleton|Leishmaniasis|Human papillomavirus infection|Hypertrophic cardiomyopathy (HCM)|Arrhythmogenic right ventricular cardiomyopathy (ARVC)|Dilated cardiomyopathy (D…
hsa-miR-6722-3p	NM_000894.2	161	-31.05	161	-31.05	22	523	207	LHB	GeneID:3972,Genbank:NM_000894.2,HGNC:HGNC:6584,MIM:152780	luteinizing hormone beta polypeptide			path:hsa04080,path:hsa04912,path:hsa04913,path:hsa04917	Neuroactive ligand-receptor interaction|GnRH signaling pathway|Ovarian steroidogenesis|Prolactin signaling pathway
hsa-miR-6722-3p	NM_000901.4	167	-41.22	167	-41.22	22	5915	78	NR3C2	GeneID:4306,Genbank:NM_001354819.1,HGNC:HGNC:7979,MIM:600983	nuclear receptor subfamily 3 group C member 2			path:hsa04960	Aldosterone-regulated sodium reabsorption
hsa-miR-6722-3p	NM_000910.3	152	-30.34	152	-30.34	22	3638	51	NPY2R	GeneID:4887,Genbank:XM_005263033.4,HGNC:HGNC:7957,MIM:162642	neuropeptide Y receptor Y2	GO:0001601,GO:0001662,GO:0002793,GO:0003151,GO:0003214,GO:0004872,GO:0004983,GO:0005246,GO:0005622,GO:0005886,GO:0005887,GO:0007186,GO:0007193,GO:0007204,GO:0007263,GO:0007268,GO:0007568,GO:0007626,GO:0007631,GO:0010811,GO:0031645,GO:0033603,GO:0043951,GO:0045987,GO:0046010,GO:0046903,GO:0051048,GO:0051930,GO:0051967,GO:0090394,GO:0097730,GO:2000252	peptide YY receptor activity|behavioral fear response|positive regulation of peptide secretion|outflow tract morphogenesis|cardiac left ventricle morphogenesis|receptor activity|neuropeptide Y receptor activity|calcium channel regulator activity|intracellular|plasma membrane|integral component of plasma membrane|G-protein coupled receptor signaling pathway|adenylate cyclase-inhibiting G-protein c…	path:hsa04080	Neuroactive ligand-receptor interaction
hsa-miR-6722-3p	NM_000924.3	343	-70.38	172	-35.84	22	3463	3347 1947	PDE1B	GeneID:5153,Genbank:NM_001288768.1,HGNC:HGNC:8775,MIM:171891	phosphodiesterase 1B	GO:0001975,GO:0004115,GO:0004117,GO:0005516,GO:0005829,GO:0006198,GO:0006915,GO:0007186,GO:0007626,GO:0008542,GO:0030224,GO:0036006,GO:0042053,GO:0042428,GO:0043025,GO:0046069,GO:0046872,GO:0047555,GO:0048101,GO:0097011	response to amphetamine|3',5'-cyclic-AMP phosphodiesterase activity|calmodulin-dependent cyclic-nucleotide phosphodiesterase activity|calmodulin binding|cytosol|cAMP catabolic process|apoptotic process|G-protein coupled receptor signaling pathway|locomotory behavior|visual learning|monocyte differentiation|cellular response to macrophage colony-stimulating factor stimulus|regulation of dopamine m…	path:hsa00230,path:hsa04020,path:hsa04740,path:hsa04742,path:hsa04924,path:hsa05032	Purine metabolism|Calcium signaling pathway|Olfactory transduction|Taste transduction|Renin secretion|Morphine addiction
hsa-miR-6722-3p	NM_000932.2	486	-105.94	166	-38.96	22	5728	2888 910 1465	PLCB3	GeneID:5331,Genbank:NM_000932.2,HGNC:HGNC:9056,MIM:600230	phospholipase C beta 3	GO:0003073,GO:0004435,GO:0004629,GO:0004871,GO:0005509,GO:0005516,GO:0005654,GO:0005829,GO:0007186,GO:0007223,GO:0016020,GO:0016042,GO:0035556,GO:0043234,GO:0043647,GO:0045296	regulation of systemic arterial blood pressure|phosphatidylinositol phospholipase C activity|phospholipase C activity|signal transducer activity|calcium ion binding|calmodulin binding|nucleoplasm|cytosol|G-protein coupled receptor signaling pathway|Wnt signaling pathway, calcium modulating pathway|membrane|lipid catabolic process|intracellular signal transduction|protein complex|inositol phosphat…	path:hsa00562,path:hsa04015,path:hsa04020,path:hsa04022,path:hsa04062,path:hsa04070,path:hsa04071,path:hsa04072,path:hsa04261,path:hsa04270,path:hsa04310,path:hsa04371,path:hsa04540,path:hsa04611,path:hsa04621,path:hsa04713,path:hsa04720,path:hsa04723,path:hsa04724,path:hsa04725,path:hsa04726,path:hsa04728,path:hsa04730,path:hsa04750,path:hsa04911,path:hsa04912,path:hsa04915,path:hsa04916,path:hs…	Inositol phosphate metabolism|Rap1 signaling pathway|Calcium signaling pathway|cGMP-PKG signaling pathway|Chemokine signaling pathway|Phosphatidylinositol signaling system|Sphingolipid signaling pathway|Phospholipase D signaling pathway|Adrenergic signaling in cardiomyocytes|Vascular smooth muscle contraction|Wnt signaling pathway|Apelin signaling pathway|Gap junction|Platelet activation|NOD-like…
hsa-miR-6722-3p	NM_000934.3	162	-34.76	162	-34.76	22	2284	114	SERPINF2	GeneID:5345,Genbank:XM_017024765.1,HGNC:HGNC:9075,MIM:613168	serpin family F member 2	GO:0002020,GO:0002034,GO:0002576,GO:0004866,GO:0004867,GO:0005576,GO:0005577,GO:0005615,GO:0006953,GO:0009986,GO:0010033,GO:0010757,GO:0030199,GO:0031093,GO:0032967,GO:0042730,GO:0042803,GO:0045597,GO:0045944,GO:0046330,GO:0048514,GO:0048661,GO:0051496,GO:0051918,GO:0070062,GO:0070374,GO:0071636,GO:0072562,GO:2000049	protease binding|regulation of blood vessel diameter by renin-angiotensin|platelet degranulation|endopeptidase inhibitor activity|serine-type endopeptidase inhibitor activity|extracellular region|fibrinogen complex|extracellular space|acute-phase response|cell surface|response to organic substance|negative regulation of plasminogen activation|collagen fibril organization|platelet alpha granule lu…	path:hsa04610	Complement and coagulation cascades
hsa-miR-6722-3p	NM_000937.4	169	-35.26	169	-35.26	22	6738	6525	POLR2A	GeneID:5430,Genbank:NM_000937.4,HGNC:HGNC:9187,MIM:180660	RNA polymerase II subunit A	GO:0003677,GO:0003899,GO:0005634,GO:0005665,GO:0005737,GO:0006366,GO:0033120,GO:0046872	DNA binding|DNA-directed 5'-3' RNA polymerase activity|nucleus|DNA-directed RNA polymerase II, core complex|cytoplasm|transcription from RNA polymerase II promoter|positive regulation of RNA splicing|metal ion binding	path:hsa00230,path:hsa00240,path:hsa03020,path:hsa05016,path:hsa05168	Purine metabolism|Pyrimidine metabolism|RNA polymerase|Huntington disease|Herpes simplex infection
hsa-miR-6722-3p	NM_000951.2	168	-36.08	168	-36.08	22	1411	640	PRRG2	GeneID:5639,Genbank:XM_006723286.2,HGNC:HGNC:9470,MIM:604429	proline rich and Gla domain 2	GO:0004252,GO:0005509,GO:0005576,GO:0005887	serine-type endopeptidase activity|calcium ion binding|extracellular region|integral component of plasma membrane
hsa-miR-6722-3p	NM_000954.5	160	-30.03	160	-30.03	22	837	717	PTGDS	GeneID:5730,Genbank:NM_000954.5,HGNC:HGNC:9592,MIM:176803	prostaglandin D2 synthase			path:hsa00590	Arachidonic acid metabolism
hsa-miR-6722-3p	NM_000964.3	332	-63.79	169	-32.1	22	3301	418 3120	RARA	GeneID:5914,Genbank:NM_000964.3,HGNC:HGNC:9864,MIM:180240	retinoic acid receptor alpha			path:hsa04659,path:hsa04915,path:hsa05200,path:hsa05202,path:hsa05221	Th17 cell differentiation|Estrogen signaling pathway|Pathways in cancer|Transcriptional misregulation in cancer|Acute myeloid leukemia
hsa-miR-6722-3p	NM_001001389.1	162	-32.71	162	-32.71	22	5619	354	CD44	GeneID:960,Genbank:NM_000610.3,HGNC:HGNC:1681,MIM:107269	CD44 molecule (Indian blood group)			path:hsa04512,path:hsa04640,path:hsa05131,path:hsa05169,path:hsa05205,path:hsa05206	ECM-receptor interaction|Hematopoietic cell lineage|Shigellosis|Epstein-Barr virus infection|Proteoglycans in cancer|MicroRNAs in cancer
hsa-miR-6722-3p	NM_001001390.1	162	-32.71	162	-32.71	22	5001	354	CD44	GeneID:960,Genbank:NM_000610.3,HGNC:HGNC:1681,MIM:107269	CD44 molecule (Indian blood group)			path:hsa04512,path:hsa04640,path:hsa05131,path:hsa05169,path:hsa05205,path:hsa05206	ECM-receptor interaction|Hematopoietic cell lineage|Shigellosis|Epstein-Barr virus infection|Proteoglycans in cancer|MicroRNAs in cancer
hsa-miR-6722-3p	NM_001001391.1	162	-32.71	162	-32.71	22	4605	354	CD44	GeneID:960,Genbank:NM_000610.3,HGNC:HGNC:1681,MIM:107269	CD44 molecule (Indian blood group)			path:hsa04512,path:hsa04640,path:hsa05131,path:hsa05169,path:hsa05205,path:hsa05206	ECM-receptor interaction|Hematopoietic cell lineage|Shigellosis|Epstein-Barr virus infection|Proteoglycans in cancer|MicroRNAs in cancer
hsa-miR-6722-3p	NM_001001392.1	162	-32.71	162	-32.71	22	3985	354	CD44	GeneID:960,Genbank:NM_000610.3,HGNC:HGNC:1681,MIM:107269	CD44 molecule (Indian blood group)			path:hsa04512,path:hsa04640,path:hsa05131,path:hsa05169,path:hsa05205,path:hsa05206	ECM-receptor interaction|Hematopoietic cell lineage|Shigellosis|Epstein-Barr virus infection|Proteoglycans in cancer|MicroRNAs in cancer
hsa-miR-6722-3p	NM_001001412.3	159	-36.9	159	-36.9	22	3056	938	CALHM1	GeneID:255022,Genbank:NM_001001412.3,HGNC:HGNC:23494,MIM:612234	calcium homeostasis modulator 1	GO:0005227,GO:0005244,GO:0005245,GO:0005789,GO:0005887,GO:0006812,GO:0015867,GO:0034765,GO:0042802,GO:0050913,GO:0050916,GO:0050917,GO:0051260	calcium activated cation channel activity|voltage-gated ion channel activity|voltage-gated calcium channel activity|endoplasmic reticulum membrane|integral component of plasma membrane|cation transport|ATP transport|regulation of ion transmembrane transport|identical protein binding|sensory perception of bitter taste|sensory perception of sweet taste|sensory perception of umami taste|protein homo…	path:hsa04742	Taste transduction
hsa-miR-6722-3p	NM_001001479.3	170	-33.76	170	-33.76	22	2565	2186	SLC35E4	GeneID:339665,Genbank:XM_017028794.1,HGNC:HGNC:17058	solute carrier family 35 member E4	GO:0016021	integral component of membrane
hsa-miR-6722-3p	NM_001001560.2	321	-69.52	163	-35.86	22	2924	2209 1297	GGA1	GeneID:26088,Genbank:XM_024452213.1,HGNC:HGNC:17842,MIM:606004	golgi associated, gamma adaptin ear containing, ARF binding protein 1	GO:0005654,GO:0005794,GO:0006886,GO:0010008,GO:0016020,GO:0016192,GO:0030131,GO:0030306,GO:0031901,GO:0043231,GO:0043234,GO:0044267,GO:0045732,GO:0046982,GO:1901998	nucleoplasm|Golgi apparatus|intracellular protein transport|endosome membrane|membrane|vesicle-mediated transport|clathrin adaptor complex|ADP-ribosylation factor binding|early endosome membrane|intracellular membrane-bounded organelle|protein complex|cellular protein metabolic process|positive regulation of protein catabolic process|protein heterodimerization activity|toxin transport	path:hsa04142	Lysosome
hsa-miR-6722-3p	NM_001001664.2	156	-30.13	156	-30.13	22	5741	219	SPOPL	GeneID:339745,Genbank:NM_001001664.2,HGNC:HGNC:27934	speckle type BTB/POZ protein like	GO:0005634,GO:0005737,GO:0019005,GO:0030162,GO:0031397,GO:0031463,GO:0031625,GO:0042787,GO:0043161	nucleus|cytoplasm|SCF ubiquitin ligase complex|regulation of proteolysis|negative regulation of protein ubiquitination|Cul3-RING ubiquitin ligase complex|ubiquitin protein ligase binding|protein ubiquitination involved in ubiquitin-dependent protein catabolic process|proteasome-mediated ubiquitin-dependent protein catabolic process	path:hsa04340	Hedgehog signaling pathway
hsa-miR-6722-3p	NM_001001694.2	155	-32.71	155	-32.71	22	3635	1212	IL17REL	GeneID:400935,Genbank:XM_017028798.1,HGNC:HGNC:33808,MIM:613414	interleukin 17 receptor E like	GO:0005887,GO:0030368	integral component of plasma membrane|interleukin-17 receptor activity
hsa-miR-6722-3p	NM_001001709.2	163	-34.48	163	-34.48	22	3409	2103	C9orf170	GeneID:401535,Genbank:NM_001001709.2,HGNC:HGNC:33817	chromosome 9 open reading frame 170
hsa-miR-6722-3p	NM_001001711.2	152	-31.59	152	-31.59	22	2615	2009	DDI1	GeneID:414301,Genbank:NM_001001711.2,HGNC:HGNC:18961	DNA damage inducible 1 homolog 1	GO:0004190	aspartic-type endopeptidase activity
hsa-miR-6722-3p	NM_001001712.2	153	-33.49	153	-33.49	22	2047	1092	LCN10	GeneID:414332,Genbank:NM_001001712.2,HGNC:HGNC:20892,MIM:612904	lipocalin 10	GO:0005576,GO:0036094	extracellular region|small molecule binding
hsa-miR-6722-3p	NM_001001788.3	155	-30.07	155	-30.07	22	1181	922	RAET1G	GeneID:353091,Genbank:NM_001001788.3,HGNC:HGNC:16795,MIM:609244	retinoic acid early transcript 1G	GO:0002729,GO:0005576,GO:0005783,GO:0005886,GO:0006501,GO:0016021,GO:0016032,GO:0031225,GO:0042267,GO:0046703	positive regulation of natural killer cell cytokine production|extracellular region|endoplasmic reticulum|plasma membrane|C-terminal protein lipidation|integral component of membrane|viral process|anchored component of membrane|natural killer cell mediated cytotoxicity|natural killer cell lectin-like receptor binding	path:hsa04650	Natural killer cell mediated cytotoxicity
hsa-miR-6722-3p	NM_001001794.3	163	-31.61	163	-31.61	22	2029	1374	DENND6B	GeneID:414918,Genbank:XM_024452245.1,HGNC:HGNC:32690	DENN domain containing 6B	GO:0005829,GO:0017112,GO:0055037	cytosol|Rab guanyl-nucleotide exchange factor activity|recycling endosome
hsa-miR-6722-3p	NM_001001891.3	162	-31.61	162	-31.61	22	4128	3150	ANO7	GeneID:50636,Genbank:NM_001001891.3,HGNC:HGNC:31677,MIM:605096	anoctamin 7	GO:0005229,GO:0005622,GO:0005634,GO:0005783,GO:0005829,GO:0005886,GO:0006821,GO:0016021,GO:0017128,GO:0030054,GO:0034220,GO:0046983,GO:0061589,GO:0061590,GO:0061591	intracellular calcium activated chloride channel activity|intracellular|nucleus|endoplasmic reticulum|cytosol|plasma membrane|chloride transport|integral component of membrane|phospholipid scramblase activity|cell junction|ion transmembrane transport|protein dimerization activity|calcium activated phosphatidylserine scrambling|calcium activated phosphatidylcholine scrambling|calcium activated gal…
hsa-miR-6722-3p	NM_001001895.2	153	-34.28	153	-34.28	22	2442	1250	UBASH3A	GeneID:53347,Genbank:NM_018961.3,HGNC:HGNC:12462,MIM:605736	ubiquitin associated and SH3 domain containing A	GO:0001817,GO:0005654,GO:0005794,GO:0005829,GO:0050860,GO:0070062	regulation of cytokine production|nucleoplasm|Golgi apparatus|cytosol|negative regulation of T cell receptor signaling pathway|extracellular exosome
hsa-miR-6722-3p	NM_001001923.1	152	-31.55	152	-31.55	22	963	21	OR5C1	GeneID:392391,Genbank:NM_001001923.1,HGNC:HGNC:8331	olfactory receptor family 5 subfamily C member 1			path:hsa04740	Olfactory transduction
hsa-miR-6722-3p	NM_001001957.2	153	-30.05	153	-30.05	22	945	369	OR2W3	GeneID:343171,Genbank:NM_001001957.2,HGNC:HGNC:15021,MIM:616729	olfactory receptor family 2 subfamily W member 3			path:hsa04740	Olfactory transduction
hsa-miR-6722-3p	NM_001001998.2	154	-30.27	154	-30.27	22	2859	1801	EXOSC10	GeneID:5394,Genbank:NM_002685.3,HGNC:HGNC:9138,MIM:605960	exosome component 10	GO:0000166,GO:0000175,GO:0000176,GO:0000178,GO:0000184,GO:0000460,GO:0000956,GO:0003723,GO:0004532,GO:0005634,GO:0005654,GO:0005730,GO:0005737,GO:0005829,GO:0006364,GO:0009048,GO:0016020,GO:0032211,GO:0035327,GO:0070034,GO:0071028,GO:0071034,GO:0071035,GO:0071044,GO:0071048,GO:1904872	nucleotide binding|3'-5'-exoribonuclease activity|nuclear exosome (RNase complex)|exosome (RNase complex)|nuclear-transcribed mRNA catabolic process, nonsense-mediated decay|maturation of 5.8S rRNA|nuclear-transcribed mRNA catabolic process|RNA binding|exoribonuclease activity|nucleus|nucleoplasm|nucleolus|cytoplasm|cytosol|rRNA processing|dosage compensation by inactivation of X chromosome|membr…	path:hsa03018	RNA degradation
hsa-miR-6722-3p	NM_001002021.2	330	-65.8	169	-33.32	22	3412	166 3007	PFKL	GeneID:5211,Genbank:NM_001002021.2,HGNC:HGNC:8876,MIM:171860	phosphofructokinase, liver type	GO:0003872,GO:0005524,GO:0005576,GO:0005829,GO:0005945,GO:0006002,GO:0006096,GO:0009749,GO:0016020,GO:0019900,GO:0030388,GO:0034774,GO:0042802,GO:0043312,GO:0046676,GO:0046872,GO:0051259,GO:0051289,GO:0061621,GO:0070061,GO:0070062,GO:0070095,GO:1904813	6-phosphofructokinase activity|ATP binding|extracellular region|cytosol|6-phosphofructokinase complex|fructose 6-phosphate metabolic process|glycolytic process|response to glucose|membrane|kinase binding|fructose 1,6-bisphosphate metabolic process|secretory granule lumen|identical protein binding|neutrophil degranulation|negative regulation of insulin secretion|metal ion binding|protein oligomeri…	path:hsa00010,path:hsa00030,path:hsa00051,path:hsa00052,path:hsa03018,path:hsa04066,path:hsa04152,path:hsa04922,path:hsa05230	Glycolysis / Gluconeogenesis|Pentose phosphate pathway|Fructose and mannose metabolism|Galactose metabolism|RNA degradation|HIF-1 signaling pathway|AMPK signaling pathway|Glucagon signaling pathway|Central carbon metabolism in cancer
hsa-miR-6722-3p	NM_001002029.3	152	-30.17	152	-30.17	22	5444	3650	C4B	GeneID:721,Genbank:NM_001002029.3,HGNC:HGNC:1324,MIM:120820	complement C4B (Chido blood group)			path:hsa04610,path:hsa05133,path:hsa05150,path:hsa05322	Complement and coagulation cascades|Pertussis|Staphylococcus aureus infection|Systemic lupus erythematosus
hsa-miR-6722-3p	NM_001002262.3	162	-32.16	162	-32.16	22	3038	134	ZFYVE27	GeneID:118813,Genbank:NM_144588.6,HGNC:HGNC:26559,MIM:610243	zinc finger FYVE-type containing 27	GO:0005654,GO:0005783,GO:0005829,GO:0016192,GO:0030176,GO:0030424,GO:0030425,GO:0031175,GO:0032584,GO:0043621,GO:0045773,GO:0046872,GO:0048011,GO:0055038,GO:0071782,GO:0071787,GO:0072659	nucleoplasm|endoplasmic reticulum|cytosol|vesicle-mediated transport|integral component of endoplasmic reticulum membrane|axon|dendrite|neuron projection development|growth cone membrane|protein self-association|positive regulation of axon extension|metal ion binding|neurotrophin TRK receptor signaling pathway|recycling endosome membrane|endoplasmic reticulum tubular network|endoplasmic reticulum…	path:hsa04144	Endocytosis
hsa-miR-6722-3p	NM_001002266.2	151	-30.18	151	-30.18	22	4812	530	2023-03-08	GeneID:220972,Genbank:NM_145021.5,HGNC:HGNC:23356,MIM:613335	membrane associated ring-CH-type finger 8	GO:0000209,GO:0002250,GO:0004842,GO:0005764,GO:0005765,GO:0005768,GO:0008270,GO:0016021,GO:0030659,GO:0031901	protein polyubiquitination|adaptive immune response|ubiquitin-protein transferase activity|lysosome|lysosomal membrane|endosome|zinc ion binding|integral component of membrane|cytoplasmic vesicle membrane|early endosome membrane
hsa-miR-6722-3p	NM_001002811.2	165	-32.45	165	-32.45	22	5688	428	PDE4DIP	GeneID:9659,Genbank:NM_001350521.1,HGNC:HGNC:15580,MIM:608117	phosphodiesterase 4D interacting protein
hsa-miR-6722-3p	NM_001002913.2	160	-30.2	160	-30.2	22	1136	565	PTRH1	GeneID:138428,Genbank:NM_001345980.1,HGNC:HGNC:27039	peptidyl-tRNA hydrolase 1 homolog	GO:0003723,GO:0004045,GO:0005739	RNA binding|aminoacyl-tRNA hydrolase activity|mitochondrion
hsa-miR-6722-3p	NM_001002914.2	157	-31.12	157	-31.12	22	3081	1285	KCTD11	GeneID:147040,Genbank:NM_001002914.2,HGNC:HGNC:21302,MIM:609848	potassium channel tetramerization domain containing 11	GO:0005737,GO:0007049,GO:0007406,GO:0016567,GO:0016740,GO:0040008,GO:0042802,GO:0045666,GO:0045879,GO:0051260	cytoplasm|cell cycle|negative regulation of neuroblast proliferation|protein ubiquitination|transferase activity|regulation of growth|identical protein binding|positive regulation of neuron differentiation|negative regulation of smoothened signaling pathway|protein homooligomerization
hsa-miR-6722-3p	NM_001003406.1	311	-65.6	157	-34.55	22	9902	3722 2972	CACNA1I	GeneID:8911,Genbank:NM_021096.3,HGNC:HGNC:1396,MIM:608230	calcium voltage-gated channel subunit alpha1 I	GO:0005245,GO:0005248,GO:0005886,GO:0005891,GO:0006810,GO:0007165,GO:0008332,GO:0019228,GO:0030317,GO:0030431,GO:0034765,GO:0045956,GO:0070509,GO:0086010	voltage-gated calcium channel activity|voltage-gated sodium channel activity|plasma membrane|voltage-gated calcium channel complex|transport|signal transduction|low voltage-gated calcium channel activity|neuronal action potential|flagellated sperm motility|sleep|regulation of ion transmembrane transport|positive regulation of calcium ion-dependent exocytosis|calcium ion import|membrane depolariza…	path:hsa04010,path:hsa04020,path:hsa04713,path:hsa04925,path:hsa04927,path:hsa04934	MAPK signaling pathway|Calcium signaling pathway|Circadian entrainment|Aldosterone synthesis and secretion|Cortisol synthesis and secretion|Cushing syndrome
hsa-miR-6722-3p	NM_001003652.3	160	-31.41	160	-31.41	22	10551	5795	SMAD2	GeneID:4087,Genbank:NM_001135937.2,HGNC:HGNC:6768,MIM:601366	SMAD family member 2	GO:0000790,GO:0000978,GO:0001077,GO:0001657,GO:0001701,GO:0001706,GO:0001707,GO:0003682,GO:0003690,GO:0003700,GO:0005160,GO:0005634,GO:0005667,GO:0005737,GO:0006468,GO:0007179,GO:0007182,GO:0007183,GO:0007352,GO:0007369,GO:0007389,GO:0007492,GO:0007507,GO:0008134,GO:0008285,GO:0009749,GO:0009791,GO:0009880,GO:0009952,GO:0010628,GO:0010629,GO:0010718,GO:0017015,GO:0019902,GO:0023019,GO:0030073,GO:…	nuclear chromatin|RNA polymerase II proximal promoter sequence-specific DNA binding|transcriptional activator activity, RNA polymerase II proximal promoter sequence-specific DNA binding|ureteric bud development|in utero embryonic development|endoderm formation|mesoderm formation|chromatin binding|double-stranded DNA binding|DNA binding transcription factor activity|transforming growth factor beta…	path:hsa04068,path:hsa04110,path:hsa04144,path:hsa04218,path:hsa04350,path:hsa04371,path:hsa04390,path:hsa04520,path:hsa04550,path:hsa04659,path:hsa04926,path:hsa04933,path:hsa05142,path:hsa05166,path:hsa05200,path:hsa05205,path:hsa05210,path:hsa05212,path:hsa05225,path:hsa05226,path:hsa05321	FoxO signaling pathway|Cell cycle|Endocytosis|Cellular senescence|TGF-beta signaling pathway|Apelin signaling pathway|Hippo signaling pathway|Adherens junction|Signaling pathways regulating pluripotency of stem cells|Th17 cell differentiation|Relaxin signaling pathway|AGE-RAGE signaling pathway in diabetic complications|Chagas disease (American trypanosomiasis)|Human T-cell leukemia virus 1 infec…
hsa-miR-6722-3p	NM_001003692.1	160	-32.24	160	-32.24	22	936	838	ZMAT5	GeneID:55954,Genbank:NM_001318129.1,HGNC:HGNC:28046	zinc finger matrin-type 5	GO:0000398,GO:0005654,GO:0005689,GO:0008270,GO:0008380	mRNA splicing, via spliceosome|nucleoplasm|U12-type spliceosomal complex|zinc ion binding|RNA splicing
hsa-miR-6722-3p	NM_001003698.3	315	-63.78	160	-33.47	22	8568	3460 1621	RREB1	GeneID:6239,Genbank:NM_001168344.1,HGNC:HGNC:10449,MIM:602209	ras responsive element binding protein 1	GO:0000122,GO:0000977,GO:0000979,GO:0001228,GO:0001650,GO:0005634,GO:0005737,GO:0006355,GO:0006366,GO:0007265,GO:0007275,GO:0010634,GO:0016604,GO:0016607,GO:0033601,GO:0045893,GO:0045944,GO:0046872,GO:0070062,GO:1900026,GO:1903691,GO:2000394	negative regulation of transcription from RNA polymerase II promoter|RNA polymerase II regulatory region sequence-specific DNA binding|RNA polymerase II core promoter sequence-specific DNA binding|transcriptional activator activity, RNA polymerase II transcription regulatory region sequence-specific DNA binding|fibrillar center|nucleus|cytoplasm|regulation of transcription, DNA-templated|transcri…
hsa-miR-6722-3p	NM_001003699.3	315	-63.78	160	-33.47	22	8733	3460 1621	RREB1	GeneID:6239,Genbank:NM_001168344.1,HGNC:HGNC:10449,MIM:602209	ras responsive element binding protein 1	GO:0000122,GO:0000977,GO:0000979,GO:0001228,GO:0001650,GO:0005634,GO:0005737,GO:0006355,GO:0006366,GO:0007265,GO:0007275,GO:0010634,GO:0016604,GO:0016607,GO:0033601,GO:0045893,GO:0045944,GO:0046872,GO:0070062,GO:1900026,GO:1903691,GO:2000394	negative regulation of transcription from RNA polymerase II promoter|RNA polymerase II regulatory region sequence-specific DNA binding|RNA polymerase II core promoter sequence-specific DNA binding|transcriptional activator activity, RNA polymerase II transcription regulatory region sequence-specific DNA binding|fibrillar center|nucleus|cytoplasm|regulation of transcription, DNA-templated|transcri…
hsa-miR-6722-3p	NM_001003700.1	315	-63.78	160	-33.47	22	7935	3460 1621	RREB1	GeneID:6239,Genbank:NM_001168344.1,HGNC:HGNC:10449,MIM:602209	ras responsive element binding protein 1	GO:0000122,GO:0000977,GO:0000979,GO:0001228,GO:0001650,GO:0005634,GO:0005737,GO:0006355,GO:0006366,GO:0007265,GO:0007275,GO:0010634,GO:0016604,GO:0016607,GO:0033601,GO:0045893,GO:0045944,GO:0046872,GO:0070062,GO:1900026,GO:1903691,GO:2000394	negative regulation of transcription from RNA polymerase II promoter|RNA polymerase II regulatory region sequence-specific DNA binding|RNA polymerase II core promoter sequence-specific DNA binding|transcriptional activator activity, RNA polymerase II transcription regulatory region sequence-specific DNA binding|fibrillar center|nucleus|cytoplasm|regulation of transcription, DNA-templated|transcri…
hsa-miR-6722-3p	NM_001003794.2	160	-33.19	160	-33.19	22	4246	3437	MGLL	GeneID:11343,Genbank:NM_001003794.2,HGNC:HGNC:17038,MIM:609699	monoglyceride lipase	GO:0004622,GO:0005654,GO:0005789,GO:0005829,GO:0005886,GO:0006629,GO:0006633,GO:0006954,GO:0009966,GO:0016020,GO:0019369,GO:0019433,GO:0019898,GO:0036155,GO:0042803,GO:0046464,GO:0047372,GO:0050727,GO:0051930,GO:2000124	lysophospholipase activity|nucleoplasm|endoplasmic reticulum membrane|cytosol|plasma membrane|lipid metabolic process|fatty acid biosynthetic process|inflammatory response|regulation of signal transduction|membrane|arachidonic acid metabolic process|triglyceride catabolic process|extrinsic component of membrane|acylglycerol acyl-chain remodeling|protein homodimerization activity|acylglycerol cata…	path:hsa00561,path:hsa04714,path:hsa04723,path:hsa04923	Glycerolipid metabolism|Thermogenesis|Retrograde endocannabinoid signaling|Regulation of lipolysis in adipocytes
hsa-miR-6722-3p	NM_001003828.2	165	-31.21	165	-31.21	22	1891	1465	PARVB	GeneID:29780,Genbank:XM_024452236.1,HGNC:HGNC:14653,MIM:608121	parvin beta			path:hsa04510	Focal adhesion
hsa-miR-6722-3p	NM_001003841.2	170	-35.89	170	-35.89	22	5183	4671	SLC6A19	GeneID:340024,Genbank:NM_001003841.2,HGNC:HGNC:27960,MIM:608893	solute carrier family 6 member 19	GO:0005328,GO:0005886,GO:0005887,GO:0006865,GO:0007584,GO:0015171,GO:0015175,GO:0031526,GO:0070062	neurotransmitter:sodium symporter activity|plasma membrane|integral component of plasma membrane|amino acid transport|response to nutrient|amino acid transmembrane transporter activity|neutral amino acid transmembrane transporter activity|brush border membrane|extracellular exosome	path:hsa04974,path:hsa04978	Protein digestion and absorption|Mineral absorption
hsa-miR-6722-3p	NM_001004124.2	153	-30.37	153	-30.37	22	939	363	OR4P4	GeneID:81300,Genbank:NM_001004124.2,HGNC:HGNC:15180	olfactory receptor family 4 subfamily P member 4			path:hsa04740	Olfactory transduction
hsa-miR-6722-3p	NM_001004304.3	178	-42.62	178	-42.62	22	4256	3659	ZNF740	GeneID:283337,Genbank:XM_017019181.1,HGNC:HGNC:27465	zinc finger protein 740	GO:0003676,GO:0005634,GO:0006351,GO:0006355,GO:0046872	nucleic acid binding|nucleus|transcription, DNA-templated|regulation of transcription, DNA-templated|metal ion binding
hsa-miR-6722-3p	NM_001004329.2	161	-34.39	161	-34.39	22	2722	379	DBX2	GeneID:440097,Genbank:NM_001004329.2,HGNC:HGNC:33186	developing brain homeobox 2	GO:0005634,GO:0006355,GO:0043565	nucleus|regulation of transcription, DNA-templated|sequence-specific DNA binding
hsa-miR-6722-3p	NM_001004341.2	166	-37.8	166	-37.8	22	1977	895	ETV3L	GeneID:440695,Genbank:NM_001004341.2,HGNC:HGNC:33834	ETS variant 3 like	GO:0000981,GO:0001227,GO:0005634,GO:0006351,GO:0006357,GO:0030154,GO:0043565	RNA polymerase II transcription factor activity, sequence-specific DNA binding|transcriptional repressor activity, RNA polymerase II transcription regulatory region sequence-specific DNA binding|nucleus|transcription, DNA-templated|regulation of transcription from RNA polymerase II promoter|cell differentiation|sequence-specific DNA binding
hsa-miR-6722-3p	NM_001004356.2	166	-32.43	166	-32.43	22	3215	1372	FGFRL1	GeneID:53834,Genbank:XM_024454093.1,HGNC:HGNC:3693,MIM:605830	fibroblast growth factor receptor like 1	GO:0001501,GO:0003179,GO:0005007,GO:0005794,GO:0005886,GO:0008201,GO:0008285,GO:0008543,GO:0016021,GO:0017134,GO:0030133,GO:0044291,GO:0051260,GO:0060412,GO:0060539,GO:0098742	skeletal system development|heart valve morphogenesis|fibroblast growth factor-activated receptor activity|Golgi apparatus|plasma membrane|heparin binding|negative regulation of cell proliferation|fibroblast growth factor receptor signaling pathway|integral component of membrane|fibroblast growth factor binding|transport vesicle|cell-cell contact zone|protein homooligomerization|ventricular septu…
hsa-miR-6722-3p	NM_001004358.1	166	-32.43	166	-32.43	22	3115	1255	FGFRL1	GeneID:53834,Genbank:XM_024454093.1,HGNC:HGNC:3693,MIM:605830	fibroblast growth factor receptor like 1	GO:0001501,GO:0003179,GO:0005007,GO:0005794,GO:0005886,GO:0008201,GO:0008285,GO:0008543,GO:0016021,GO:0017134,GO:0030133,GO:0044291,GO:0051260,GO:0060412,GO:0060539,GO:0098742	skeletal system development|heart valve morphogenesis|fibroblast growth factor-activated receptor activity|Golgi apparatus|plasma membrane|heparin binding|negative regulation of cell proliferation|fibroblast growth factor receptor signaling pathway|integral component of membrane|fibroblast growth factor binding|transport vesicle|cell-cell contact zone|protein homooligomerization|ventricular septu…
hsa-miR-6722-3p	NM_001004416.2	155	-31.02	155	-31.02	22	4878	380	UMODL1	GeneID:89766,Genbank:NM_001199527.1,HGNC:HGNC:12560,MIM:613859	uromodulin like 1	GO:0005509,GO:0005615,GO:0005737,GO:0007338,GO:0009897,GO:0010468,GO:0016021,GO:0030414,GO:0042981,GO:0048609,GO:0060612,GO:0097211,GO:2000354	calcium ion binding|extracellular space|cytoplasm|single fertilization|external side of plasma membrane|regulation of gene expression|integral component of membrane|peptidase inhibitor activity|regulation of apoptotic process|multicellular organismal reproductive process|adipose tissue development|cellular response to gonadotropin-releasing hormone|regulation of ovarian follicle development
hsa-miR-6722-3p	NM_001004426.2	338	-63.65	170	-32.46	22	3153	2770 2503	PLA2G6	GeneID:8398,Genbank:XM_006724332.4,HGNC:HGNC:9039,MIM:603604	phospholipase A2 group VI			path:hsa00564,path:hsa00565,path:hsa00590,path:hsa00591,path:hsa00592,path:hsa04014,path:hsa04270,path:hsa04666,path:hsa04750	Glycerophospholipid metabolism|Ether lipid metabolism|Arachidonic acid metabolism|Linoleic acid metabolism|alpha-Linolenic acid metabolism|Ras signaling pathway|Vascular smooth muscle contraction|Fc gamma R-mediated phagocytosis|Inflammatory mediator regulation of TRP channels
hsa-miR-6722-3p	NM_001004450.1	158	-32.72	158	-32.72	22	957	375	OR1B1	GeneID:347169,Genbank:XM_017014695.1,HGNC:HGNC:8181	olfactory receptor family 1 subfamily B member 1 (gene/pseudogene)			path:hsa04740	Olfactory transduction
hsa-miR-6722-3p	NM_001004466.1	156	-32.24	156	-32.24	22	948	369	OR10H5	GeneID:284433,Genbank:NM_001004466.1,HGNC:HGNC:15389	olfactory receptor family 10 subfamily H member 5			path:hsa04740	Olfactory transduction
hsa-miR-6722-3p	NM_001004474.1	157	-34.6	157	-34.6	22	996	411	OR10S1	GeneID:219873,Genbank:NM_001004474.1,HGNC:HGNC:14807	olfactory receptor family 10 subfamily S member 1			path:hsa04740	Olfactory transduction
hsa-miR-6722-3p	NM_001004492.1	157	-33.05	157	-33.05	22	954	381	OR2B11	GeneID:127623,Genbank:NM_001004492.1,HGNC:HGNC:31249	olfactory receptor family 2 subfamily B member 11			path:hsa04740	Olfactory transduction
hsa-miR-6722-3p	NM_001004702.1	157	-32.78	157	-32.78	22	990	444	OR4C3	GeneID:256144,Genbank:NM_001004702.1,HGNC:HGNC:14697	olfactory receptor family 4 subfamily C member 3			path:hsa04740	Olfactory transduction
hsa-miR-6722-3p	NM_001004704.1	157	-33.07	157	-33.07	22	930	363	OR4C6	GeneID:219432,Genbank:NM_001004704.1,HGNC:HGNC:14743	olfactory receptor family 4 subfamily C member 6			path:hsa04740	Olfactory transduction
hsa-miR-6722-3p	NM_001004705.1	159	-32.87	159	-32.87	22	936	369	OR4D10	GeneID:390197,Genbank:NM_001004705.1,HGNC:HGNC:15173	olfactory receptor family 4 subfamily D member 10			path:hsa04740	Olfactory transduction
hsa-miR-6722-3p	NM_001004706.1	159	-32.87	159	-32.87	22	936	369	OR4D11	GeneID:219986,Genbank:NM_001004706.1,HGNC:HGNC:15174	olfactory receptor family 4 subfamily D member 11			path:hsa04740	Olfactory transduction
hsa-miR-6722-3p	NM_001004725.1	157	-32.78	157	-32.78	22	930	363	OR4S1	GeneID:256148,Genbank:NM_001004725.1,HGNC:HGNC:14705	olfactory receptor family 4 subfamily S member 1			path:hsa04740	Olfactory transduction
hsa-miR-6722-3p	NM_001004739.1	156	-30.54	156	-30.54	22	936	369	OR5L2	GeneID:26338,Genbank:NM_001004739.1,HGNC:HGNC:8351	olfactory receptor family 5 subfamily L member 2			path:hsa04740	Olfactory transduction
hsa-miR-6722-3p	NM_001004744.1	153	-30.47	153	-30.47	22	975	367	OR5R1	GeneID:219479,Genbank:NM_001004744.1,HGNC:HGNC:14841	olfactory receptor family 5 subfamily R member 1 (gene/pseudogene)			path:hsa04740	Olfactory transduction
hsa-miR-6722-3p	NM_001004758.1	159	-30.17	159	-30.17	22	972	483	OR51S1	GeneID:119692,Genbank:NM_001004758.1,HGNC:HGNC:15204	olfactory receptor family 51 subfamily S member 1			path:hsa04740	Olfactory transduction
hsa-miR-6722-3p	NM_001005162.2	153	-31.95	153	-31.95	22	1008	426	OR52B6	GeneID:340980,Genbank:NM_001005162.2,HGNC:HGNC:15211	olfactory receptor family 52 subfamily B member 6			path:hsa04740	Olfactory transduction
hsa-miR-6722-3p	NM_001005209.2	166	-35.5	166	-35.5	22	2256	1071	TMEM198	GeneID:130612,Genbank:NM_001303098.1,HGNC:HGNC:33704	transmembrane protein 198	GO:0005886,GO:0007275,GO:0016021,GO:0016055,GO:0031410,GO:0090263	plasma membrane|multicellular organism development|integral component of membrane|Wnt signaling pathway|cytoplasmic vesicle|positive regulation of canonical Wnt signaling pathway
hsa-miR-6722-3p	NM_001005210.2	161	-30.89	161	-30.89	22	5407	874	LRRC55	GeneID:219527,Genbank:NM_001005210.2,HGNC:HGNC:32324,MIM:615213	leucine rich repeat containing 55	GO:0005249,GO:0005578,GO:0005615,GO:0005887,GO:0007409,GO:0008076,GO:0044325,GO:0071805,GO:0099104,GO:1903818	voltage-gated potassium channel activity|proteinaceous extracellular matrix|extracellular space|integral component of plasma membrane|axonogenesis|voltage-gated potassium channel complex|ion channel binding|potassium ion transmembrane transport|potassium channel activator activity|positive regulation of voltage-gated potassium channel activity
hsa-miR-6722-3p	NM_001005211.1	161	-31.58	161	-31.58	22	945	533	OR9I1	GeneID:219954,Genbank:NM_001005211.1,HGNC:HGNC:14718	olfactory receptor family 9 subfamily I member 1			path:hsa04740	Olfactory transduction
hsa-miR-6722-3p	NM_001005213.1	159	-30.98	159	-30.98	22	918	366	OR9G1	GeneID:390174,Genbank:NM_001005213.1,HGNC:HGNC:15319	olfactory receptor family 9 subfamily G member 1			path:hsa04740	Olfactory transduction
hsa-miR-6722-3p	NM_001005242.2	153	-30.4	153	-30.4	22	4307	926	PKP2	GeneID:5318,Genbank:NM_001005242.2,HGNC:HGNC:9024,MIM:602861	plakophilin 2	GO:0001533,GO:0002159,GO:0005080,GO:0005634,GO:0005654,GO:0005882,GO:0005886,GO:0005911,GO:0005912,GO:0007507,GO:0008285,GO:0010765,GO:0014704,GO:0016021,GO:0016264,GO:0017080,GO:0019215,GO:0030054,GO:0030057,GO:0030336,GO:0031424,GO:0032947,GO:0034334,GO:0044325,GO:0045110,GO:0045294,GO:0045296,GO:0048496,GO:0055010,GO:0055088,GO:0070268,GO:0072659,GO:0086001,GO:0086002,GO:0086005,GO:0086019,GO:…	cornified envelope|desmosome assembly|protein kinase C binding|nucleus|nucleoplasm|intermediate filament|plasma membrane|cell-cell junction|adherens junction|heart development|negative regulation of cell proliferation|positive regulation of sodium ion transport|intercalated disc|integral component of membrane|gap junction assembly|sodium channel regulator activity|intermediate filament binding|ce…	path:hsa05412	Arrhythmogenic right ventricular cardiomyopathy (ARVC)
hsa-miR-6722-3p	NM_001005291.2	479	-97.28	161	-34.41	22	5012	4454 682 2111	SREBF1	GeneID:6720,Genbank:XM_024450895.1,HGNC:HGNC:11289,MIM:184756	sterol regulatory element binding transcription factor 1			path:hsa04152,path:hsa04910,path:hsa04931,path:hsa04932	AMPK signaling pathway|Insulin signaling pathway|Insulin resistance|Non-alcoholic fatty liver disease (NAFLD)
hsa-miR-6722-3p	NM_001005373.3	313	-67.19	158	-34.16	22	3146	2346 2857	LRSAM1	GeneID:90678,Genbank:NM_138361.5,HGNC:HGNC:25135,MIM:610933	leucine rich repeat and sterile alpha motif containing 1	GO:0000209,GO:0004842,GO:0005737,GO:0005829,GO:0005886,GO:0006914,GO:0007165,GO:0016020,GO:0030163,GO:0045806,GO:0046755,GO:0046872,GO:0051865,GO:0061630,GO:0070086,GO:1904417,GO:2000786	protein polyubiquitination|ubiquitin-protein transferase activity|cytoplasm|cytosol|plasma membrane|autophagy|signal transduction|membrane|protein catabolic process|negative regulation of endocytosis|viral budding|metal ion binding|protein autoubiquitination|ubiquitin protein ligase activity|ubiquitin-dependent endocytosis|positive regulation of xenophagy|positive regulation of autophagosome asse…
hsa-miR-6722-3p	NM_001005374.3	313	-67.19	158	-34.16	22	2851	2051 2562	LRSAM1	GeneID:90678,Genbank:NM_138361.5,HGNC:HGNC:25135,MIM:610933	leucine rich repeat and sterile alpha motif containing 1	GO:0000209,GO:0004842,GO:0005737,GO:0005829,GO:0005886,GO:0006914,GO:0007165,GO:0016020,GO:0030163,GO:0045806,GO:0046755,GO:0046872,GO:0051865,GO:0061630,GO:0070086,GO:1904417,GO:2000786	protein polyubiquitination|ubiquitin-protein transferase activity|cytoplasm|cytosol|plasma membrane|autophagy|signal transduction|membrane|protein catabolic process|negative regulation of endocytosis|viral budding|metal ion binding|protein autoubiquitination|ubiquitin protein ligase activity|ubiquitin-dependent endocytosis|positive regulation of xenophagy|positive regulation of autophagosome asse…
hsa-miR-6722-3p	NM_001005388.2	171	-40.17	171	-40.17	22	10351	7611	NFASC	GeneID:23114,Genbank:XM_011509318.2,HGNC:HGNC:29866,MIM:609145	neurofascin	GO:0002175,GO:0005622,GO:0005886,GO:0005925,GO:0007411,GO:0007422,GO:0016021,GO:0019226,GO:0019904,GO:0030425,GO:0030913,GO:0033010,GO:0033268,GO:0033270,GO:0042552,GO:0043194,GO:0043209,GO:0043312,GO:0045162,GO:0050808,GO:0070062,GO:0071205,GO:0072659,GO:0086080,GO:0097454,GO:0101003	protein localization to paranode region of axon|intracellular|plasma membrane|focal adhesion|axon guidance|peripheral nervous system development|integral component of membrane|transmission of nerve impulse|protein domain specific binding|dendrite|paranodal junction assembly|paranodal junction|node of Ranvier|paranode region of axon|myelination|axon initial segment|myelin sheath|neutrophil degranu…	path:hsa04514	Cell adhesion molecules (CAMs)
hsa-miR-6722-3p	NM_001005407.1	166	-40.22	166	-40.22	22	8079	3842	CACNA1H	GeneID:8912,Genbank:NM_021098.2,HGNC:HGNC:1395,MIM:607904	calcium voltage-gated channel subunit alpha1 H	GO:0005244,GO:0005248,GO:0005886,GO:0005887,GO:0005891,GO:0006936,GO:0007517,GO:0007520,GO:0008016,GO:0008332,GO:0016021,GO:0019228,GO:0032342,GO:0032870,GO:0034651,GO:0034765,GO:0035865,GO:0042391,GO:0045956,GO:0046872,GO:0070509,GO:0086010,GO:0097110,GO:0098662,GO:2000344	voltage-gated ion channel activity|voltage-gated sodium channel activity|plasma membrane|integral component of plasma membrane|voltage-gated calcium channel complex|muscle contraction|muscle organ development|myoblast fusion|regulation of heart contraction|low voltage-gated calcium channel activity|integral component of membrane|neuronal action potential|aldosterone biosynthetic process|cellular …	path:hsa04010,path:hsa04020,path:hsa04713,path:hsa04925,path:hsa04927,path:hsa04934	MAPK signaling pathway|Calcium signaling pathway|Circadian entrainment|Aldosterone synthesis and secretion|Cortisol synthesis and secretion|Cushing syndrome
hsa-miR-6722-3p	NM_001005417.2	159	-31.75	159	-31.75	22	2009	1548	B4GALT2	GeneID:8704,Genbank:NM_003780.4,HGNC:HGNC:925,MIM:604013	beta-1,4-galactosyltransferase 2			path:hsa00052,path:hsa00510,path:hsa00514,path:hsa00515,path:hsa00533,path:hsa00601	Galactose metabolism|N-Glycan biosynthesis|Other types of O-glycan biosynthesis|Mannose type O-glycan biosynthesis|Glycosaminoglycan biosynthesis - keratan sulfate|Glycosphingolipid biosynthesis - lacto and neolacto series
hsa-miR-6722-3p	NM_001005465.1	150	-32.6	150	-32.6	22	942	372	OR10G3	GeneID:26533,Genbank:NM_001005465.1,HGNC:HGNC:8171	olfactory receptor family 10 subfamily G member 3			path:hsa04740	Olfactory transduction
hsa-miR-6722-3p	NM_001005466.2	150	-32.6	150	-32.6	22	1105	482	OR10G2	GeneID:26534,Genbank:NM_001005466.2,HGNC:HGNC:8170	olfactory receptor family 10 subfamily G member 2			path:hsa04740	Olfactory transduction
hsa-miR-6722-3p	NM_001005490.1	161	-33.55	161	-33.55	22	939	363	OR6C74	GeneID:254783,Genbank:XM_017019126.1,HGNC:HGNC:31303	olfactory receptor family 6 subfamily C member 74			path:hsa04740	Olfactory transduction
hsa-miR-6722-3p	NM_001005862.2	316	-63.39	161	-32.54	22	4889	1418 82	ERBB2	GeneID:2064,Genbank:NM_001289936.1,HGNC:HGNC:3430,MIM:164870	erb-b2 receptor tyrosine kinase 2			path:hsa01521,path:hsa01522,path:hsa01524,path:hsa04010,path:hsa04012,path:hsa04020,path:hsa04066,path:hsa04151,path:hsa04510,path:hsa04520,path:hsa04530,path:hsa05200,path:hsa05205,path:hsa05206,path:hsa05212,path:hsa05213,path:hsa05215,path:hsa05219,path:hsa05223,path:hsa05224,path:hsa05226,path:hsa05230	EGFR tyrosine kinase inhibitor resistance|Endocrine resistance|Platinum drug resistance|MAPK signaling pathway|ErbB signaling pathway|Calcium signaling pathway|HIF-1 signaling pathway|PI3K-Akt signaling pathway|Focal adhesion|Adherens junction|Tight junction|Pathways in cancer|Proteoglycans in cancer|MicroRNAs in cancer|Pancreatic cancer|Endometrial cancer|Prostate cancer|Bladder cancer|Non-small…
hsa-miR-6722-3p	NM_001006615.2	150	-31.56	150	-31.56	22	4823	4525	WDR31	GeneID:114987,Genbank:NM_001006615.2,HGNC:HGNC:21421	WD repeat domain 31
hsa-miR-6722-3p	NM_001006641.3	316	-68.34	159	-34.26	22	3446	1988 87	SLC25A25	GeneID:114789,Genbank:NM_001006641.3,HGNC:HGNC:20663,MIM:608745	solute carrier family 25 member 25	GO:0005347,GO:0005509,GO:0005743,GO:0006839,GO:0015217,GO:0016021	ATP transmembrane transporter activity|calcium ion binding|mitochondrial inner membrane|mitochondrial transport|ADP transmembrane transporter activity|integral component of membrane
hsa-miR-6722-3p	NM_001006642.3	159	-34.08	159	-34.08	22	3691	2233	SLC25A25	GeneID:114789,Genbank:NM_001006641.3,HGNC:HGNC:20663,MIM:608745	solute carrier family 25 member 25	GO:0005347,GO:0005509,GO:0005743,GO:0006839,GO:0015217,GO:0016021	ATP transmembrane transporter activity|calcium ion binding|mitochondrial inner membrane|mitochondrial transport|ADP transmembrane transporter activity|integral component of membrane
hsa-miR-6722-3p	NM_001006665.1	163	-31.93	163	-31.93	22	3112	1256	RPS6KA1	GeneID:6195,Genbank:NM_002953.3,HGNC:HGNC:10430,MIM:601684	ribosomal protein S6 kinase A1			path:hsa04010,path:hsa04114,path:hsa04150,path:hsa04714,path:hsa04720,path:hsa04722,path:hsa04914,path:hsa04931	MAPK signaling pathway|Oocyte meiosis|mTOR signaling pathway|Thermogenesis|Long-term potentiation|Neurotrophin signaling pathway|Progesterone-mediated oocyte maturation|Insulin resistance
hsa-miR-6722-3p	NM_001006932.2	168	-37.35	168	-37.35	22	6018	2618	RPS6KA2	GeneID:6196,Genbank:NM_001318937.1,HGNC:HGNC:10431,MIM:601685	ribosomal protein S6 kinase A2	GO:0000287,GO:0004674,GO:0004712,GO:0005524,GO:0005634,GO:0005654,GO:0005737,GO:0005829,GO:0007165,GO:0008285,GO:0016301,GO:0035556,GO:0043065,GO:0045786	magnesium ion binding|protein serine/threonine kinase activity|protein serine/threonine/tyrosine kinase activity|ATP binding|nucleus|nucleoplasm|cytoplasm|cytosol|signal transduction|negative regulation of cell proliferation|kinase activity|intracellular signal transduction|positive regulation of apoptotic process|negative regulation of cell cycle	path:hsa04010,path:hsa04114,path:hsa04150,path:hsa04714,path:hsa04720,path:hsa04722,path:hsa04914,path:hsa04931	MAPK signaling pathway|Oocyte meiosis|mTOR signaling pathway|Thermogenesis|Long-term potentiation|Neurotrophin signaling pathway|Progesterone-mediated oocyte maturation|Insulin resistance
hsa-miR-6722-3p	NM_001006943.2	330	-76.45	171	-38.86	22	1875	146 1479	EPHA8	GeneID:2046,Genbank:NM_020526.4,HGNC:HGNC:3391,MIM:176945	EPH receptor A8	GO:0005004,GO:0005524,GO:0005886,GO:0005887,GO:0006929,GO:0007155,GO:0007411,GO:0016322,GO:0030155,GO:0031175,GO:0031901,GO:0033628,GO:0043005,GO:0043410,GO:0043552,GO:0046777,GO:0048013,GO:0071372	GPI-linked ephrin receptor activity|ATP binding|plasma membrane|integral component of plasma membrane|substrate-dependent cell migration|cell adhesion|axon guidance|neuron remodeling|regulation of cell adhesion|neuron projection development|early endosome membrane|regulation of cell adhesion mediated by integrin|neuron projection|positive regulation of MAPK cascade|positive regulation of phosphat…	path:hsa04360	Axon guidance
hsa-miR-6722-3p	NM_001006944.1	152	-35.96	152	-35.96	22	3131	2282	RPS6KA4	GeneID:8986,Genbank:NM_003942.2,HGNC:HGNC:10433,MIM:603606	ribosomal protein S6 kinase A4	GO:0000287,GO:0001818,GO:0004674,GO:0004711,GO:0005524,GO:0005634,GO:0005654,GO:0005737,GO:0005829,GO:0006355,GO:0006468,GO:0006954,GO:0016572,GO:0032793,GO:0033129,GO:0035066,GO:0035556,GO:0043987,GO:0043988,GO:0045944,GO:0051092,GO:0070498	magnesium ion binding|negative regulation of cytokine production|protein serine/threonine kinase activity|ribosomal protein S6 kinase activity|ATP binding|nucleus|nucleoplasm|cytoplasm|cytosol|regulation of transcription, DNA-templated|protein phosphorylation|inflammatory response|histone phosphorylation|positive regulation of CREB transcription factor activity|positive regulation of histone phos…	path:hsa04010,path:hsa04668	MAPK signaling pathway|TNF signaling pathway
hsa-miR-6722-3p	NM_001006946.1	155	-30.24	155	-30.24	22	3309	1394	SDC1	GeneID:6382,Genbank:NM_001006946.1,HGNC:HGNC:10658,MIM:186355	syndecan 1			path:hsa04512,path:hsa04514,path:hsa05144,path:hsa05205,path:hsa05418	ECM-receptor interaction|Cell adhesion molecules (CAMs)|Malaria|Proteoglycans in cancer|Fluid shear stress and atherosclerosis
hsa-miR-6722-3p	NM_001007024.1	164	-35.63	164	-35.63	22	5246	2050	GOSR1	GeneID:9527,Genbank:XM_005258072.3,HGNC:HGNC:4430,MIM:604026	golgi SNAP receptor complex member 1	GO:0000139,GO:0000149,GO:0005484,GO:0005794,GO:0005797,GO:0005801,GO:0005829,GO:0006888,GO:0006891,GO:0006906,GO:0015031,GO:0016020,GO:0016021,GO:0030133,GO:0031201,GO:0042147,GO:0048209	Golgi membrane|SNARE binding|SNAP receptor activity|Golgi apparatus|Golgi medial cisterna|cis-Golgi network|cytosol|ER to Golgi vesicle-mediated transport|intra-Golgi vesicle-mediated transport|vesicle fusion|protein transport|membrane|integral component of membrane|transport vesicle|SNARE complex|retrograde transport, endosome to Golgi|regulation of vesicle targeting, to, from or within Golgi	path:hsa04130	SNARE interactions in vesicular transport
hsa-miR-6722-3p	NM_001007025.1	164	-35.63	164	-35.63	22	5224	2028	GOSR1	GeneID:9527,Genbank:XM_005258072.3,HGNC:HGNC:4430,MIM:604026	golgi SNAP receptor complex member 1	GO:0000139,GO:0000149,GO:0005484,GO:0005794,GO:0005797,GO:0005801,GO:0005829,GO:0006888,GO:0006891,GO:0006906,GO:0015031,GO:0016020,GO:0016021,GO:0030133,GO:0031201,GO:0042147,GO:0048209	Golgi membrane|SNARE binding|SNAP receptor activity|Golgi apparatus|Golgi medial cisterna|cis-Golgi network|cytosol|ER to Golgi vesicle-mediated transport|intra-Golgi vesicle-mediated transport|vesicle fusion|protein transport|membrane|integral component of membrane|transport vesicle|SNARE complex|retrograde transport, endosome to Golgi|regulation of vesicle targeting, to, from or within Golgi	path:hsa04130	SNARE interactions in vesicular transport
hsa-miR-6722-3p	NM_001007026.1	330	-67.25	167	-34.2	22	4367	4103 2362	ATN1	GeneID:1822,Genbank:NM_001007026.1,HGNC:HGNC:3033,MIM:607462	atrophin 1	GO:0000122,GO:0003677,GO:0003714,GO:0005634,GO:0005654,GO:0005737,GO:0006351,GO:0007417,GO:0016363,GO:0019904,GO:0030054,GO:0048471,GO:0051402	negative regulation of transcription from RNA polymerase II promoter|DNA binding|transcription corepressor activity|nucleus|nucleoplasm|cytoplasm|transcription, DNA-templated|central nervous system development|nuclear matrix|protein domain specific binding|cell junction|perinuclear region of cytoplasm|neuron apoptotic process
hsa-miR-6722-3p	NM_001007267.2	170	-33.16	170	-33.16	22	5175	2185	PLA2R1	GeneID:22925,Genbank:XM_011510820.3,HGNC:HGNC:9042,MIM:604939	phospholipase A2 receptor 1			path:hsa04145,path:hsa05152	Phagosome|Tuberculosis
hsa-miR-6722-3p	NM_001007466.2	154	-36.29	154	-36.29	22	8622	3045	TULP4	GeneID:56995,Genbank:XM_011535946.1,HGNC:HGNC:15530	tubby like protein 4	GO:0005737,GO:0005829,GO:0005929,GO:0016567,GO:0035091,GO:0043687,GO:0061512	cytoplasm|cytosol|cilium|protein ubiquitination|phosphatidylinositol binding|post-translational protein modification|protein localization to cilium
hsa-miR-6722-3p	NM_001007467.2	166	-33.9	166	-33.9	22	4391	3688	SFI1	GeneID:9814,Genbank:NM_001007467.2,HGNC:HGNC:29064,MIM:612765	SFI1 centrin binding protein	GO:0000086,GO:0005813,GO:0005814,GO:0005829,GO:0010389,GO:0010923,GO:0019902,GO:0097711	G2/M transition of mitotic cell cycle|centrosome|centriole|cytosol|regulation of G2/M transition of mitotic cell cycle|negative regulation of phosphatase activity|phosphatase binding|ciliary basal body-plasma membrane docking
hsa-miR-6722-3p	NM_001007525.4	158	-33.47	158	-33.47	22	7662	2290	NWD1	GeneID:284434,Genbank:XM_017026669.1,HGNC:HGNC:27619,MIM:616250	NACHT and WD repeat domain containing 1	GO:0003723,GO:0005524,GO:0005682,GO:0005829,GO:0008380,GO:0071011,GO:0071013	RNA binding|ATP binding|U5 snRNP|cytosol|RNA splicing|precatalytic spliceosome|catalytic step 2 spliceosome
hsa-miR-6722-3p	NM_001008220.1	156	-32.21	156	-32.21	22	4676	4322	CPLX2	GeneID:10814,Genbank:XM_005265799.1,HGNC:HGNC:2310,MIM:605033	complexin 2	GO:0000149,GO:0005634,GO:0005829,GO:0006904,GO:0016079,GO:0017075,GO:0030054,GO:0030425,GO:0031201,GO:0031915,GO:0042629,GO:0043025,GO:0043195,GO:0043303,GO:0045202,GO:0048306,GO:0070033	SNARE binding|nucleus|cytosol|vesicle docking involved in exocytosis|synaptic vesicle exocytosis|syntaxin-1 binding|cell junction|dendrite|SNARE complex|positive regulation of synaptic plasticity|mast cell granule|neuronal cell body|terminal bouton|mast cell degranulation|synapse|calcium-dependent protein binding|synaptobrevin 2-SNAP-25-syntaxin-1a-complexin II complex	path:hsa04721	Synaptic vesicle cycle
hsa-miR-6722-3p	NM_001008274.3	158	-30.72	158	-30.72	22	2152	426	TRIM72	GeneID:493829,Genbank:NM_001008274.3,HGNC:HGNC:32671,MIM:613288	tripartite motif containing 72	GO:0001778,GO:0001786,GO:0003012,GO:0006887,GO:0006936,GO:0007517,GO:0008270,GO:0010832,GO:0030659,GO:0031624,GO:0042383,GO:0043161,GO:0043569,GO:0046627,GO:0051260,GO:0061630	plasma membrane repair|phosphatidylserine binding|muscle system process|exocytosis|muscle contraction|muscle organ development|zinc ion binding|negative regulation of myotube differentiation|cytoplasmic vesicle membrane|ubiquitin conjugating enzyme binding|sarcolemma|proteasome-mediated ubiquitin-dependent protein catabolic process|negative regulation of insulin-like growth factor receptor signal…
hsa-miR-6722-3p	NM_001008485.1	156	-32.79	156	-32.79	22	1805	135	SLC41A3	GeneID:54946,Genbank:XM_005247563.2,HGNC:HGNC:31046,MIM:610803	solute carrier family 41 member 3	GO:0005886,GO:0008324,GO:0016021,GO:0055085	plasma membrane|cation transmembrane transporter activity|integral component of membrane|transmembrane transport
hsa-miR-6722-3p	NM_001008486.1	156	-32.79	156	-32.79	22	1698	135	SLC41A3	GeneID:54946,Genbank:XM_005247563.2,HGNC:HGNC:31046,MIM:610803	solute carrier family 41 member 3	GO:0005886,GO:0008324,GO:0016021,GO:0055085	plasma membrane|cation transmembrane transporter activity|integral component of membrane|transmembrane transport
hsa-miR-6722-3p	NM_001008528.2	166	-39.44	166	-39.44	22	4628	218	MXRA7	GeneID:439921,Genbank:NM_001008528.2,HGNC:HGNC:7541	matrix remodeling associated 7	GO:0016021,GO:0031012	integral component of membrane|extracellular matrix
hsa-miR-6722-3p	NM_001008529.2	166	-39.44	166	-39.44	22	1964	218	MXRA7	GeneID:439921,Genbank:NM_001008528.2,HGNC:HGNC:7541	matrix remodeling associated 7	GO:0016021,GO:0031012	integral component of membrane|extracellular matrix
hsa-miR-6722-3p	NM_001008657.2	166	-33.47	166	-33.47	22	3877	1416	TCOF1	GeneID:6949,Genbank:NM_001135243.1,HGNC:HGNC:11654,MIM:606847	treacle ribosome biogenesis factor 1	GO:0001042,GO:0001501,GO:0001650,GO:0003723,GO:0005215,GO:0005634,GO:0005730,GO:0005829,GO:0006417,GO:0014029,GO:0014032,GO:0046982,GO:0097110	RNA polymerase I core binding|skeletal system development|fibrillar center|RNA binding|transporter activity|nucleus|nucleolus|cytosol|regulation of translation|neural crest formation|neural crest cell development|protein heterodimerization activity|scaffold protein binding	path:hsa03008	Ribosome biogenesis in eukaryotes
hsa-miR-6722-3p	NM_001008701.2	311	-68.6	160	-36.81	22	7874	6491 4586	ADGRL1	GeneID:22859,Genbank:XM_005259818.3,HGNC:HGNC:20973,MIM:616416	adhesion G protein-coupled receptor L1	GO:0004930,GO:0005622,GO:0005886,GO:0007157,GO:0007166,GO:0007186,GO:0016021,GO:0016524,GO:0030054,GO:0030246,GO:0030424,GO:0030426,GO:0035584,GO:0042734,GO:0043005,GO:0045202,GO:0050839,GO:0051965,GO:0090129	G-protein coupled receptor activity|intracellular|plasma membrane|heterophilic cell-cell adhesion via plasma membrane cell adhesion molecules|cell surface receptor signaling pathway|G-protein coupled receptor signaling pathway|integral component of membrane|latrotoxin receptor activity|cell junction|carbohydrate binding|axon|growth cone|calcium-mediated signaling using intracellular calcium sourc…
hsa-miR-6722-3p	NM_001008703.2	302	-63.16	151	-32.33	22	950	564 583	SMIM29	GeneID:221491,Genbank:NM_001008704.2,HGNC:HGNC:1340,MIM:611419	small integral membrane protein 29	GO:0005576	extracellular region
hsa-miR-6722-3p	NM_001008704.2	302	-63.16	151	-32.33	22	890	504 523	SMIM29	GeneID:221491,Genbank:NM_001008704.2,HGNC:HGNC:1340,MIM:611419	small integral membrane protein 29	GO:0005576	extracellular region
hsa-miR-6722-3p	NM_001008738.2	161	-32.28	161	-32.28	22	6571	103	FNIP1	GeneID:96459,Genbank:NM_001346114.1,HGNC:HGNC:29418,MIM:610594	folliculin interacting protein 1			path:hsa04150	mTOR signaling pathway
hsa-miR-6722-3p	NM_001008781.2	158	-31.45	158	-31.45	22	19048	12204	FAT3	GeneID:120114,Genbank:XM_017017186.1,HGNC:HGNC:23112,MIM:612483	FAT atypical cadherin 3	GO:0005509,GO:0005886,GO:0007156,GO:0007275,GO:0016021	calcium ion binding|plasma membrane|homophilic cell adhesion via plasma membrane adhesion molecules|multicellular organism development|integral component of membrane
hsa-miR-6722-3p	NM_001009554.3	152	-30.24	152	-30.24	22	5850	1391	MFAP3L	GeneID:9848,Genbank:NM_001301647.1,HGNC:HGNC:29083,MIM:616523	microfibril associated protein 3 like	GO:0005634,GO:0005737,GO:0005886,GO:0016021	nucleus|cytoplasm|plasma membrane|integral component of membrane
hsa-miR-6722-3p	NM_001009566.2	166	-32.91	166	-32.91	22	5243	4380	CLSTN1	GeneID:22883,Genbank:NM_014944.4,HGNC:HGNC:17447,MIM:611321	calsyntenin 1	GO:0000139,GO:0001540,GO:0001558,GO:0005509,GO:0005634,GO:0005789,GO:0007155,GO:0007156,GO:0009986,GO:0014069,GO:0016021,GO:0019894,GO:0030054,GO:0042988,GO:0042995,GO:0045211,GO:0050806,GO:0051965,GO:0070062	Golgi membrane|amyloid-beta binding|regulation of cell growth|calcium ion binding|nucleus|endoplasmic reticulum membrane|cell adhesion|homophilic cell adhesion via plasma membrane adhesion molecules|cell surface|postsynaptic density|integral component of membrane|kinesin binding|cell junction|X11-like protein binding|cell projection|postsynaptic membrane|positive regulation of synaptic transmissi…
hsa-miR-6722-3p	NM_001009813.2	339	-74	171	-37.99	22	1977	560 70	MEIS3	GeneID:56917,Genbank:NM_001346148.1,HGNC:HGNC:29537	Meis homeobox 3	GO:0001077,GO:0003682,GO:0005634,GO:0043565,GO:0051897,GO:2001234	transcriptional activator activity, RNA polymerase II proximal promoter sequence-specific DNA binding|chromatin binding|nucleus|sequence-specific DNA binding|positive regulation of protein kinase B signaling|negative regulation of apoptotic signaling pathway
hsa-miR-6722-3p	NM_001009944.2	319	-70.38	160	-35.93	22	14138	12445 6398	PKD1	GeneID:5310,Genbank:XM_024450299.1,HGNC:HGNC:9008,MIM:601313	polycystin 1, transient receptor potential channel interacting
hsa-miR-6722-3p	NM_001010848.3	162	-34.56	162	-34.56	22	3692	578	NRG3	GeneID:10718,Genbank:XM_017015573.2,HGNC:HGNC:7999,MIM:605533	neuregulin 3	GO:0001558,GO:0005102,GO:0005576,GO:0005615,GO:0005622,GO:0005887,GO:0007389,GO:0008083,GO:0021842,GO:0030297,GO:0030971,GO:0035556,GO:0045499,GO:0048513,GO:0060596,GO:2001223	regulation of cell growth|receptor binding|extracellular region|extracellular space|intracellular|integral component of plasma membrane|pattern specification process|growth factor activity|chemorepulsion involved in interneuron migration from the subpallium to the cortex|transmembrane receptor protein tyrosine kinase activator activity|receptor tyrosine kinase binding|intracellular signal transdu…	path:hsa04012	ErbB signaling pathway
hsa-miR-6722-3p	NM_001010855.3	162	-30.57	162	-30.57	22	3055	299	PIK3R6	GeneID:146850,Genbank:NM_001010855.3,HGNC:HGNC:27101,MIM:611462	phosphoinositide-3-kinase regulatory subunit 6	GO:0001525,GO:0005829,GO:0005886,GO:0005942,GO:0005944,GO:0006661,GO:0007186,GO:0014065,GO:0016020,GO:0030168,GO:0042269,GO:0043406,GO:0045582,GO:0045766,GO:0046934,GO:0046935	angiogenesis|cytosol|plasma membrane|phosphatidylinositol 3-kinase complex|phosphatidylinositol 3-kinase complex, class IB|phosphatidylinositol biosynthetic process|G-protein coupled receptor signaling pathway|phosphatidylinositol 3-kinase signaling|membrane|platelet activation|regulation of natural killer cell mediated cytotoxicity|positive regulation of MAP kinase activity|positive regulation o…	path:hsa04022,path:hsa04062,path:hsa04072,path:hsa04151,path:hsa04261,path:hsa04371,path:hsa04611,path:hsa04725,path:hsa04921,path:hsa05145,path:hsa05167	cGMP-PKG signaling pathway|Chemokine signaling pathway|Phospholipase D signaling pathway|PI3K-Akt signaling pathway|Adrenergic signaling in cardiomyocytes|Apelin signaling pathway|Platelet activation|Cholinergic synapse|Oxytocin signaling pathway|Toxoplasmosis|Kaposi sarcoma-associated herpesvirus infection
hsa-miR-6722-3p	NM_001010858.2	313	-63.18	157	-31.92	22	3133	1943 2501	RNF187	GeneID:149603,Genbank:NM_001010858.2,HGNC:HGNC:27146,MIM:613754	ring finger protein 187	GO:0004842,GO:0005634,GO:0005654,GO:0005737,GO:0005829,GO:0008284,GO:0043161,GO:0045893,GO:0046872,GO:0051865,GO:0070936	ubiquitin-protein transferase activity|nucleus|nucleoplasm|cytoplasm|cytosol|positive regulation of cell proliferation|proteasome-mediated ubiquitin-dependent protein catabolic process|positive regulation of transcription, DNA-templated|metal ion binding|protein autoubiquitination|protein K48-linked ubiquitination
hsa-miR-6722-3p	NM_001010866.3	322	-70.42	166	-35.88	22	3912	2175 3	TMEM201	GeneID:199953,Genbank:XM_017000549.1,HGNC:HGNC:33719	transmembrane protein 201	GO:0000922,GO:0005521,GO:0005635,GO:0005639,GO:0005737,GO:0006998,GO:0007097,GO:0010761,GO:0051015,GO:0051642,GO:0090435	spindle pole|lamin binding|nuclear envelope|integral component of nuclear inner membrane|cytoplasm|nuclear envelope organization|nuclear migration|fibroblast migration|actin filament binding|centrosome localization|protein localization to nuclear envelope
hsa-miR-6722-3p	NM_001010867.3	164	-35.5	164	-35.5	22	7824	2491	IBA57	GeneID:200205,Genbank:NM_001010867.3,HGNC:HGNC:27302,MIM:615316	IBA57, iron-sulfur cluster assembly	GO:0003723,GO:0005739,GO:0005759,GO:0006783,GO:0016226,GO:0016740	RNA binding|mitochondrion|mitochondrial matrix|heme biosynthetic process|iron-sulfur cluster assembly|transferase activity
hsa-miR-6722-3p	NM_001010898.3	161	-34.85	161	-34.85	22	6419	1714	SLC6A17	GeneID:388662,Genbank:NM_001010898.3,HGNC:HGNC:31399,MIM:610299	solute carrier family 6 member 17	GO:0005328,GO:0005887,GO:0007420,GO:0008021,GO:0015171,GO:0015804,GO:0015816,GO:0015820,GO:0015824,GO:0030054,GO:0030672,GO:0032328	neurotransmitter:sodium symporter activity|integral component of plasma membrane|brain development|synaptic vesicle|amino acid transmembrane transporter activity|neutral amino acid transport|glycine transport|leucine transport|proline transport|cell junction|synaptic vesicle membrane|alanine transport
hsa-miR-6722-3p	NM_001010904.1	162	-31.23	162	-31.23	22	2130	931	GLYATL3	GeneID:389396,Genbank:NM_001010904.1,HGNC:HGNC:21349,MIM:614763	glycine-N-acyltransferase like 3	GO:0005739,GO:0047961	mitochondrion|glycine N-acyltransferase activity
hsa-miR-6722-3p	NM_001010935.2	160	-31.58	160	-31.58	22	5122	6	RAP1A	GeneID:5906,Genbank:XM_017001964.1,HGNC:HGNC:9855,MIM:179520	RAP1A, member of RAS oncogene family	GO:0003924,GO:0005525,GO:0005737,GO:0005769,GO:0005770,GO:0005829,GO:0005886,GO:0007264,GO:0008565,GO:0009743,GO:0010976,GO:0015031,GO:0017016,GO:0017034,GO:0030054,GO:0032045,GO:0032403,GO:0032486,GO:0032966,GO:0035690,GO:0038180,GO:0043005,GO:0043209,GO:0043547,GO:0045335,GO:0045860,GO:0046326,GO:0048471,GO:0061028,GO:0070062,GO:0070374,GO:0071320,GO:0071333,GO:0071407,GO:0097327,GO:0097421,GO:…	GTPase activity|GTP binding|cytoplasm|early endosome|late endosome|cytosol|plasma membrane|small GTPase mediated signal transduction|protein transporter activity|response to carbohydrate|positive regulation of neuron projection development|protein transport|Ras GTPase binding|Rap guanyl-nucleotide exchange factor activity|cell junction|guanyl-nucleotide exchange factor complex|protein complex bin…	path:hsa04010,path:hsa04014,path:hsa04015,path:hsa04024,path:hsa04062,path:hsa04510,path:hsa04530,path:hsa04611,path:hsa04670,path:hsa04720,path:hsa04722,path:hsa04934,path:hsa04972,path:hsa05211	MAPK signaling pathway|Ras signaling pathway|Rap1 signaling pathway|cAMP signaling pathway|Chemokine signaling pathway|Focal adhesion|Tight junction|Platelet activation|Leukocyte transendothelial migration|Long-term potentiation|Neurotrophin signaling pathway|Cushing syndrome|Pancreatic secretion|Renal cell carcinoma
hsa-miR-6722-3p	NM_001010938.1	327	-71.68	165	-37.37	22	4222	2206 3607	TNK2	GeneID:10188,Genbank:XM_005269270.3,HGNC:HGNC:19297,MIM:606994	tyrosine kinase non receptor 2	GO:0004674,GO:0004712,GO:0004713,GO:0004715,GO:0005095,GO:0005154,GO:0005524,GO:0005634,GO:0005737,GO:0005768,GO:0005886,GO:0005905,GO:0005912,GO:0006897,GO:0007166,GO:0007169,GO:0007264,GO:0016020,GO:0016310,GO:0016477,GO:0030136,GO:0030154,GO:0030659,GO:0031234,GO:0031625,GO:0038083,GO:0042127,GO:0042802,GO:0045087,GO:0046872,GO:0048471,GO:0050699,GO:0050731,GO:0070436,GO:2000369	protein serine/threonine kinase activity|protein serine/threonine/tyrosine kinase activity|protein tyrosine kinase activity|non-membrane spanning protein tyrosine kinase activity|GTPase inhibitor activity|epidermal growth factor receptor binding|ATP binding|nucleus|cytoplasm|endosome|plasma membrane|clathrin-coated pit|adherens junction|endocytosis|cell surface receptor signaling pathway|transmem…
hsa-miR-6722-3p	NM_001011645.3	152	-32.6	152	-32.6	22	10257	7333	AR	GeneID:367,Genbank:NM_001011645.3,HGNC:HGNC:644,MIM:313700	androgen receptor			path:hsa04114,path:hsa05200,path:hsa05215	Oocyte meiosis|Pathways in cancer|Prostate cancer
hsa-miR-6722-3p	NM_001011663.1	169	-38.95	169	-38.95	22	2248	157	PCGF6	GeneID:84108,Genbank:NM_032154.3,HGNC:HGNC:21156,MIM:607816	polycomb group ring finger 6	GO:0000977,GO:0001227,GO:0003677,GO:0003700,GO:0005634,GO:0005654,GO:0006351,GO:0031519,GO:0035102,GO:0036353,GO:0045892,GO:0046872,GO:0070317	RNA polymerase II regulatory region sequence-specific DNA binding|transcriptional repressor activity, RNA polymerase II transcription regulatory region sequence-specific DNA binding|DNA binding|DNA binding transcription factor activity|nucleus|nucleoplasm|transcription, DNA-templated|PcG protein complex|PRC1 complex|histone H2A-K119 monoubiquitination|negative regulation of transcription, DNA-tem…	path:hsa04550	Signaling pathways regulating pluripotency of stem cells
hsa-miR-6722-3p	NM_001011666.2	165	-38.55	165	-38.55	22	7917	739	CREB5	GeneID:9586,Genbank:NM_182899.4,HGNC:HGNC:16844	cAMP responsive element binding protein 5	GO:0003677,GO:0003700,GO:0005634,GO:0006366,GO:0045893,GO:0046872,GO:0070062	DNA binding|DNA binding transcription factor activity|nucleus|transcription from RNA polymerase II promoter|positive regulation of transcription, DNA-templated|metal ion binding|extracellular exosome	path:hsa04022,path:hsa04024,path:hsa04151,path:hsa04152,path:hsa04211,path:hsa04261,path:hsa04668,path:hsa04714,path:hsa04725,path:hsa04728,path:hsa04911,path:hsa04915,path:hsa04918,path:hsa04922,path:hsa04925,path:hsa04926,path:hsa04927,path:hsa04928,path:hsa04931,path:hsa04934,path:hsa04962,path:hsa05016,path:hsa05030,path:hsa05031,path:hsa05034,path:hsa05161,path:hsa05163,path:hsa05165,path:hs…	cGMP-PKG signaling pathway|cAMP signaling pathway|PI3K-Akt signaling pathway|AMPK signaling pathway|Longevity regulating pathway|Adrenergic signaling in cardiomyocytes|TNF signaling pathway|Thermogenesis|Cholinergic synapse|Dopaminergic synapse|Insulin secretion|Estrogen signaling pathway|Thyroid hormone synthesis|Glucagon signaling pathway|Aldosterone synthesis and secretion|Relaxin signaling pa…
hsa-miR-6722-3p	NM_001011667.2	169	-38.23	169	-38.23	22	2029	5	CHCHD7	GeneID:79145,Genbank:NM_001011667.2,HGNC:HGNC:28314,MIM:611238	coiled-coil-helix-coiled-coil-helix domain containing 7	GO:0005758	mitochondrial intermembrane space
hsa-miR-6722-3p	NM_001011668.2	169	-38.23	169	-38.23	22	1985	5	CHCHD7	GeneID:79145,Genbank:NM_001011667.2,HGNC:HGNC:28314,MIM:611238	coiled-coil-helix-coiled-coil-helix domain containing 7	GO:0005758	mitochondrial intermembrane space
hsa-miR-6722-3p	NM_001011669.2	169	-38.23	169	-38.23	22	2009	5	CHCHD7	GeneID:79145,Genbank:NM_001011667.2,HGNC:HGNC:28314,MIM:611238	coiled-coil-helix-coiled-coil-helix domain containing 7	GO:0005758	mitochondrial intermembrane space
hsa-miR-6722-3p	NM_001011670.2	169	-38.23	169	-38.23	22	1881	5	CHCHD7	GeneID:79145,Genbank:NM_001011667.2,HGNC:HGNC:28314,MIM:611238	coiled-coil-helix-coiled-coil-helix domain containing 7	GO:0005758	mitochondrial intermembrane space
hsa-miR-6722-3p	NM_001011671.2	169	-38.23	169	-38.23	22	1837	5	CHCHD7	GeneID:79145,Genbank:NM_001011667.2,HGNC:HGNC:28314,MIM:611238	coiled-coil-helix-coiled-coil-helix domain containing 7	GO:0005758	mitochondrial intermembrane space
hsa-miR-6722-3p	NM_001011718.1	157	-30.31	157	-30.31	22	2929	2198	XKR7	GeneID:343702,Genbank:NM_001011718.1,HGNC:HGNC:23062	XK related 7	GO:0016021	integral component of membrane
hsa-miR-6722-3p	NM_001011885.1	159	-31.42	159	-31.42	22	3220	304	BTBD1	GeneID:53339,Genbank:NM_001011885.1,HGNC:HGNC:1120,MIM:608530	BTB domain containing 1	GO:0000932,GO:0005829,GO:0019005,GO:0022008,GO:0030162,GO:0031625,GO:0042787,GO:0043161,GO:0043234,GO:0043393,GO:0043687	P-body|cytosol|SCF ubiquitin ligase complex|neurogenesis|regulation of proteolysis|ubiquitin protein ligase binding|protein ubiquitination involved in ubiquitin-dependent protein catabolic process|proteasome-mediated ubiquitin-dependent protein catabolic process|protein complex|regulation of protein binding|post-translational protein modification
hsa-miR-6722-3p	NM_001012241.1	159	-30.53	159	-30.53	22	3834	100	MSL1	GeneID:339287,Genbank:XM_005257298.4,HGNC:HGNC:27905,MIM:614801	male specific lethal 1 homolog	GO:0005654,GO:0043984,GO:0072487	nucleoplasm|histone H4-K16 acetylation|MSL complex
hsa-miR-6722-3p	NM_001012329.1	156	-31.48	156	-31.48	22	2961	115	CTNNBIP1	GeneID:56998,Genbank:NM_001012329.1,HGNC:HGNC:16913,MIM:607758	catenin beta interacting protein 1	GO:0001658,GO:0002528,GO:0005634,GO:0005654,GO:0005737,GO:0005829,GO:0008013,GO:0009952,GO:0016055,GO:0030178,GO:0030877,GO:0032091,GO:0043392,GO:0043433,GO:0045657,GO:0045669,GO:0048662,GO:0060633,GO:0070016,GO:0072201	branching involved in ureteric bud morphogenesis|regulation of vascular permeability involved in acute inflammatory response|nucleus|nucleoplasm|cytoplasm|cytosol|beta-catenin binding|anterior/posterior pattern specification|Wnt signaling pathway|negative regulation of Wnt signaling pathway|beta-catenin destruction complex|negative regulation of protein binding|negative regulation of DNA binding|…	path:hsa04310	Wnt signaling pathway
hsa-miR-6722-3p	NM_001012361.3	150	-31.56	150	-31.56	22	4956	4658	WDR31	GeneID:114987,Genbank:NM_001006615.2,HGNC:HGNC:21421	WD repeat domain 31
hsa-miR-6722-3p	NM_001012418.4	166	-30.22	166	-30.22	22	5823	4116	MYLK4	GeneID:340156,Genbank:NM_001347872.1,HGNC:HGNC:27972	myosin light chain kinase family member 4	GO:0004687,GO:0005524,GO:0005622,GO:0018105,GO:0018107,GO:0035556,GO:0070062	myosin light chain kinase activity|ATP binding|intracellular|peptidyl-serine phosphorylation|peptidyl-threonine phosphorylation|intracellular signal transduction|extracellular exosome	path:hsa04020,path:hsa04022,path:hsa04270,path:hsa04371,path:hsa04510,path:hsa04611,path:hsa04810,path:hsa04921,path:hsa04971	Calcium signaling pathway|cGMP-PKG signaling pathway|Vascular smooth muscle contraction|Apelin signaling pathway|Focal adhesion|Platelet activation|Regulation of actin cytoskeleton|Oxytocin signaling pathway|Gastric acid secretion
hsa-miR-6722-3p	NM_001012478.1	161	-39.67	161	-39.67	22	3136	3015	U2AF2	GeneID:11338,Genbank:NM_007279.2,HGNC:HGNC:23156,MIM:191318	U2 small nuclear RNA auxiliary factor 2	GO:0000243,GO:0000398,GO:0003723,GO:0005634,GO:0005654,GO:0005681,GO:0006369,GO:0006397,GO:0006405,GO:0006406,GO:0008187,GO:0016607,GO:0019899,GO:0030628,GO:0031124,GO:0031397,GO:0033120,GO:0048025,GO:0070742,GO:0071004,GO:0089701,GO:1903146,GO:1903955	commitment complex|mRNA splicing, via spliceosome|RNA binding|nucleus|nucleoplasm|spliceosomal complex|termination of RNA polymerase II transcription|mRNA processing|RNA export from nucleus|mRNA export from nucleus|poly-pyrimidine tract binding|nuclear speck|enzyme binding|pre-mRNA 3'-splice site binding|mRNA 3'-end processing|negative regulation of protein ubiquitination|positive regulation of R…	path:hsa03040	Spliceosome
hsa-miR-6722-3p	NM_001012514.2	312	-68.29	157	-35.59	22	1974	190 852	ITM2C	GeneID:81618,Genbank:NM_001287241.1,HGNC:HGNC:6175,MIM:609554	integral membrane protein 2C	GO:0001540,GO:0005524,GO:0005764,GO:0005765,GO:0005794,GO:0005886,GO:0010977,GO:0016021,GO:0030182,GO:0042985,GO:0048471,GO:0070062,GO:2001238	amyloid-beta binding|ATP binding|lysosome|lysosomal membrane|Golgi apparatus|plasma membrane|negative regulation of neuron projection development|integral component of membrane|neuron differentiation|negative regulation of amyloid precursor protein biosynthetic process|perinuclear region of cytoplasm|extracellular exosome|positive regulation of extrinsic apoptotic signaling pathway
hsa-miR-6722-3p	NM_001012516.2	312	-68.29	157	-35.59	22	1949	135 827	ITM2C	GeneID:81618,Genbank:NM_001287241.1,HGNC:HGNC:6175,MIM:609554	integral membrane protein 2C	GO:0001540,GO:0005524,GO:0005764,GO:0005765,GO:0005794,GO:0005886,GO:0010977,GO:0016021,GO:0030182,GO:0042985,GO:0048471,GO:0070062,GO:2001238	amyloid-beta binding|ATP binding|lysosome|lysosomal membrane|Golgi apparatus|plasma membrane|negative regulation of neuron projection development|integral component of membrane|neuron differentiation|negative regulation of amyloid precursor protein biosynthetic process|perinuclear region of cytoplasm|extracellular exosome|positive regulation of extrinsic apoptotic signaling pathway
hsa-miR-6722-3p	NM_001012727.1	154	-32.15	154	-32.15	22	1480	1008	AGPAT2	GeneID:10555,Genbank:NM_001012727.1,HGNC:HGNC:325,MIM:603100	1-acylglycerol-3-phosphate O-acyltransferase 2	GO:0001819,GO:0001961,GO:0003841,GO:0005783,GO:0005789,GO:0005886,GO:0006644,GO:0006654,GO:0008544,GO:0016021,GO:0016024,GO:0035579,GO:0042493,GO:0043312	positive regulation of cytokine production|positive regulation of cytokine-mediated signaling pathway|1-acylglycerol-3-phosphate O-acyltransferase activity|endoplasmic reticulum|endoplasmic reticulum membrane|plasma membrane|phospholipid metabolic process|phosphatidic acid biosynthetic process|epidermis development|integral component of membrane|CDP-diacylglycerol biosynthetic process|specific gr…	path:hsa00561,path:hsa00564,path:hsa04072,path:hsa04975	Glycerolipid metabolism|Glycerophospholipid metabolism|Phospholipase D signaling pathway|Fat digestion and absorption
hsa-miR-6722-3p	NM_001012964.2	164	-37.64	164	-37.64	22	1724	270	KLK6	GeneID:5653,Genbank:NM_001319948.1,HGNC:HGNC:6367,MIM:602652	kallikrein related peptidase 6	GO:0004252,GO:0005576,GO:0005615,GO:0005730,GO:0005737,GO:0005739,GO:0005783,GO:0007417,GO:0009611,GO:0010975,GO:0016540,GO:0030141,GO:0030574,GO:0042246,GO:0042445,GO:0042552,GO:0042982,GO:0045595,GO:0045745,GO:0070997	serine-type endopeptidase activity|extracellular region|extracellular space|nucleolus|cytoplasm|mitochondrion|endoplasmic reticulum|central nervous system development|response to wounding|regulation of neuron projection development|protein autoprocessing|secretory granule|collagen catabolic process|tissue regeneration|hormone metabolic process|myelination|amyloid precursor protein metabolic proce…
hsa-miR-6722-3p	NM_001012965.2	164	-37.64	164	-37.64	22	1676	270	KLK6	GeneID:5653,Genbank:NM_001319948.1,HGNC:HGNC:6367,MIM:602652	kallikrein related peptidase 6	GO:0004252,GO:0005576,GO:0005615,GO:0005730,GO:0005737,GO:0005739,GO:0005783,GO:0007417,GO:0009611,GO:0010975,GO:0016540,GO:0030141,GO:0030574,GO:0042246,GO:0042445,GO:0042552,GO:0042982,GO:0045595,GO:0045745,GO:0070997	serine-type endopeptidase activity|extracellular region|extracellular space|nucleolus|cytoplasm|mitochondrion|endoplasmic reticulum|central nervous system development|response to wounding|regulation of neuron projection development|protein autoprocessing|secretory granule|collagen catabolic process|tissue regeneration|hormone metabolic process|myelination|amyloid precursor protein metabolic proce…
hsa-miR-6722-3p	NM_001012973.1	170	-40.2	170	-40.2	22	691	253	PLAC9	GeneID:219348,Genbank:NM_001331125.1,HGNC:HGNC:19255,MIM:612857	placenta specific 9	GO:0005576	extracellular region
hsa-miR-6722-3p	NM_001012974.2	164	-34.49	164	-34.49	22	1805	443	LRRC73	GeneID:221424,Genbank:NM_001271882.1,HGNC:HGNC:21375	leucine rich repeat containing 73
hsa-miR-6722-3p	NM_001013031.2	325	-69.03	168	-38.3	22	7353	4696 373	SORCS1	GeneID:114815,Genbank:XM_017015617.1,HGNC:HGNC:16697,MIM:606283	sortilin related VPS10 domain containing receptor 1	GO:0007218,GO:0008188,GO:0016020,GO:0016021	neuropeptide signaling pathway|neuropeptide receptor activity|membrane|integral component of membrane
hsa-miR-6722-3p	NM_001013257.2	327	-67.03	173	-35.57	22	3448	1225 3254	BCAM	GeneID:4059,Genbank:NM_001013257.2,HGNC:HGNC:6722,MIM:612773	basal cell adhesion molecule (Lutheran blood group)
hsa-miR-6722-3p	NM_001013630.1	158	-33.54	158	-33.54	22	1575	462	AADACL4	GeneID:343066,Genbank:NM_001013630.1,HGNC:HGNC:32038	arylacetamide deacetylase like 4	GO:0009056,GO:0016021,GO:0016787,GO:0052689	catabolic process|integral component of membrane|hydrolase activity|carboxylic ester hydrolase activity
hsa-miR-6722-3p	NM_001013644.2	163	-33.01	163	-33.01	22	3389	2273	LOC388692	GeneID:388692,Genbank:NM_001013644.2	uncharacterized LOC388692
hsa-miR-6722-3p	NM_001013690.4	158	-34.51	158	-34.51	22	4711	874	FIGNL2	GeneID:401720,Genbank:XM_005268870.3,HGNC:HGNC:13287	fidgetin like 2	GO:0005524,GO:0005634,GO:0010569	ATP binding|nucleus|regulation of double-strand break repair via homologous recombination
hsa-miR-6722-3p	NM_001013706.2	166	-34.04	166	-34.04	22	2445	1199	PLIN5	GeneID:440503,Genbank:NM_001013706.2,HGNC:HGNC:33196,MIM:613248	perilipin 5	GO:0005737,GO:0005739,GO:0005811,GO:0005829,GO:0010867,GO:0010884,GO:0010890,GO:0010897,GO:0019915,GO:0031999,GO:0032000,GO:0034389,GO:0035359,GO:0035473,GO:0042802,GO:0051646,GO:0060192,GO:0060193,GO:2000378	cytoplasm|mitochondrion|lipid droplet|cytosol|positive regulation of triglyceride biosynthetic process|positive regulation of lipid storage|positive regulation of sequestering of triglyceride|negative regulation of triglyceride catabolic process|lipid storage|negative regulation of fatty acid beta-oxidation|positive regulation of fatty acid beta-oxidation|lipid particle organization|negative regu…	path:hsa03320	PPAR signaling pathway
hsa-miR-6722-3p	NM_001013838.2	326	-64.86	168	-34.67	22	4699	744 4399	CARMIL2	GeneID:146206,Genbank:NM_001013838.2,HGNC:HGNC:27089,MIM:610859	capping protein regulator and myosin 1 linker 2	GO:0001726,GO:0005543,GO:0005737,GO:0005886,GO:0007163,GO:0010592,GO:0015629,GO:0016020,GO:0030011,GO:0030027,GO:0030335,GO:0031234,GO:0031252,GO:0032403,GO:0044319,GO:0044354,GO:0045111,GO:0051639,GO:0061339,GO:0090091,GO:1900029,GO:1902745,GO:2000813	ruffle|phospholipid binding|cytoplasm|plasma membrane|establishment or maintenance of cell polarity|positive regulation of lamellipodium assembly|actin cytoskeleton|membrane|maintenance of cell polarity|lamellipodium|positive regulation of cell migration|extrinsic component of cytoplasmic side of plasma membrane|cell leading edge|protein complex binding|wound healing, spreading of cells|macropino…
hsa-miR-6722-3p	NM_001013839.3	160	-33.01	160	-33.01	22	4805	3724	EXOC7	GeneID:23265,Genbank:NM_015219.4,HGNC:HGNC:23214,MIM:608163	exocyst complex component 7	GO:0000145,GO:0005815,GO:0005829,GO:0006887,GO:0015031,GO:0016020,GO:0032584,GO:0034451,GO:0090543,GO:0097546,GO:0097731,GO:2000535	exocyst|microtubule organizing center|cytosol|exocytosis|protein transport|membrane|growth cone membrane|centriolar satellite|Flemming body|ciliary base|9+0 non-motile cilium|regulation of entry of bacterium into host cell	path:hsa04910	Insulin signaling pathway
hsa-miR-6722-3p	NM_001013842.2	158	-30.83	158	-30.83	22	2062	1059	C8orf58	GeneID:541565,Genbank:NM_001013842.2,HGNC:HGNC:32233	chromosome 8 open reading frame 58
hsa-miR-6722-3p	NM_001014440.3	156	-30.29	156	-30.29	22	970	673	ODF3B	GeneID:440836,Genbank:NM_001014440.3,HGNC:HGNC:34388	outer dense fiber of sperm tails 3B
hsa-miR-6722-3p	NM_001014443.2	166	-30.98	166	-30.98	22	2358	2268	USP21	GeneID:27005,Genbank:NM_001319847.1,HGNC:HGNC:12620,MIM:604729	ubiquitin specific peptidase 21	GO:0003713,GO:0004843,GO:0005654,GO:0005829,GO:0005886,GO:0006351,GO:0006511,GO:0008234,GO:0016578,GO:0016579,GO:0019784,GO:0031175,GO:0036459,GO:0045893,GO:0046872	transcription coactivator activity|thiol-dependent ubiquitin-specific protease activity|nucleoplasm|cytosol|plasma membrane|transcription, DNA-templated|ubiquitin-dependent protein catabolic process|cysteine-type peptidase activity|histone deubiquitination|protein deubiquitination|NEDD8-specific protease activity|neuron projection development|thiol-dependent ubiquitinyl hydrolase activity|positiv…	path:hsa04217	Necroptosis
hsa-miR-6722-3p	NM_001014445.2	159	-33.39	159	-33.39	22	2698	264	NLE1	GeneID:54475,Genbank:XM_017024777.1,HGNC:HGNC:19889	notchless homolog 1	GO:0000027,GO:0001756,GO:0001822,GO:0001826,GO:0005634,GO:0005730,GO:0005840,GO:0007219,GO:0045930,GO:0048705,GO:0061484,GO:0090263,GO:2001268	ribosomal large subunit assembly|somitogenesis|kidney development|inner cell mass cell differentiation|nucleus|nucleolus|ribosome|Notch signaling pathway|negative regulation of mitotic cell cycle|skeletal system morphogenesis|hematopoietic stem cell homeostasis|positive regulation of canonical Wnt signaling pathway|negative regulation of cysteine-type endopeptidase activity involved in apoptotic …
hsa-miR-6722-3p	NM_001014448.2	156	-30.86	156	-30.86	22	2555	416	CPZ	GeneID:8532,Genbank:NM_001014448.2,HGNC:HGNC:2333,MIM:603105	carboxypeptidase Z	GO:0004181,GO:0004185,GO:0005578,GO:0005615,GO:0006508,GO:0006518,GO:0008270,GO:0016055,GO:0016485,GO:0070062	metallocarboxypeptidase activity|serine-type carboxypeptidase activity|proteinaceous extracellular matrix|extracellular space|proteolysis|peptide metabolic process|zinc ion binding|Wnt signaling pathway|protein processing|extracellular exosome
hsa-miR-6722-3p	NM_001014449.2	153	-33.77	153	-33.77	22	1726	1498	DDX19B	GeneID:11269,Genbank:NM_001257174.1,HGNC:HGNC:2742,MIM:605812	DEAD-box helicase 19B	GO:0003723,GO:0004004,GO:0004386,GO:0005524,GO:0005635,GO:0005643,GO:0005730,GO:0005737,GO:0006406,GO:0008380,GO:0010468,GO:0010501,GO:0016020,GO:0031965,GO:0070062,GO:0071013	RNA binding|ATP-dependent RNA helicase activity|helicase activity|ATP binding|nuclear envelope|nuclear pore|nucleolus|cytoplasm|mRNA export from nucleus|RNA splicing|regulation of gene expression|RNA secondary structure unwinding|membrane|nuclear membrane|extracellular exosome|catalytic step 2 spliceosome
hsa-miR-6722-3p	NM_001014451.2	153	-33.77	153	-33.77	22	1736	1508	DDX19B	GeneID:11269,Genbank:NM_001257174.1,HGNC:HGNC:2742,MIM:605812	DEAD-box helicase 19B	GO:0003723,GO:0004004,GO:0004386,GO:0005524,GO:0005635,GO:0005643,GO:0005730,GO:0005737,GO:0006406,GO:0008380,GO:0010468,GO:0010501,GO:0016020,GO:0031965,GO:0070062,GO:0071013	RNA binding|ATP-dependent RNA helicase activity|helicase activity|ATP binding|nuclear envelope|nuclear pore|nucleolus|cytoplasm|mRNA export from nucleus|RNA splicing|regulation of gene expression|RNA secondary structure unwinding|membrane|nuclear membrane|extracellular exosome|catalytic step 2 spliceosome
hsa-miR-6722-3p	NM_001014797.2	169	-34.99	169	-34.99	22	11994	135	KCNMA1	GeneID:3778,Genbank:NM_001271518.1,HGNC:HGNC:6284,MIM:600150	potassium calcium-activated channel subfamily M alpha 1	GO:0005249,GO:0008076,GO:0016324,GO:0034765,GO:0046872,GO:0060072	voltage-gated potassium channel activity|voltage-gated potassium channel complex|apical plasma membrane|regulation of ion transmembrane transport|metal ion binding|large conductance calcium-activated potassium channel activity	path:hsa04022,path:hsa04270,path:hsa04911,path:hsa04924,path:hsa04970,path:hsa04972	cGMP-PKG signaling pathway|Vascular smooth muscle contraction|Insulin secretion|Renin secretion|Salivary secretion|Pancreatic secretion
hsa-miR-6722-3p	NM_001014831.2	329	-69.07	172	-37.88	22	3064	3004 2809	PAK4	GeneID:10298,Genbank:NM_001014831.2,HGNC:HGNC:16059,MIM:605451	p21 (RAC1) activated kinase 4	GO:0004672,GO:0004674,GO:0005524,GO:0005794,GO:0005913,GO:0005925,GO:0006915,GO:0006928,GO:0007010,GO:0007049,GO:0007165,GO:0007266,GO:0007346,GO:0008283,GO:0016049,GO:0016477,GO:0023014,GO:0030036,GO:0031098,GO:0032147,GO:0042981,GO:0043408,GO:0045766,GO:0048365,GO:0060996,GO:0071407,GO:0098641,GO:2000352	protein kinase activity|protein serine/threonine kinase activity|ATP binding|Golgi apparatus|cell-cell adherens junction|focal adhesion|apoptotic process|movement of cell or subcellular component|cytoskeleton organization|cell cycle|signal transduction|Rho protein signal transduction|regulation of mitotic cell cycle|cell proliferation|cell growth|cell migration|signal transduction by protein phos…	path:hsa04012,path:hsa04014,path:hsa04360,path:hsa04510,path:hsa04660,path:hsa04810,path:hsa05170,path:hsa05206,path:hsa05211	ErbB signaling pathway|Ras signaling pathway|Axon guidance|Focal adhesion|T cell receptor signaling pathway|Regulation of actin cytoskeleton|Human immunodeficiency virus 1 infection|MicroRNAs in cancer|Renal cell carcinoma
hsa-miR-6722-3p	NM_001014832.1	329	-69.07	172	-37.88	22	2765	2705 2510	PAK4	GeneID:10298,Genbank:NM_001014831.2,HGNC:HGNC:16059,MIM:605451	p21 (RAC1) activated kinase 4	GO:0004672,GO:0004674,GO:0005524,GO:0005794,GO:0005913,GO:0005925,GO:0006915,GO:0006928,GO:0007010,GO:0007049,GO:0007165,GO:0007266,GO:0007346,GO:0008283,GO:0016049,GO:0016477,GO:0023014,GO:0030036,GO:0031098,GO:0032147,GO:0042981,GO:0043408,GO:0045766,GO:0048365,GO:0060996,GO:0071407,GO:0098641,GO:2000352	protein kinase activity|protein serine/threonine kinase activity|ATP binding|Golgi apparatus|cell-cell adherens junction|focal adhesion|apoptotic process|movement of cell or subcellular component|cytoskeleton organization|cell cycle|signal transduction|Rho protein signal transduction|regulation of mitotic cell cycle|cell proliferation|cell growth|cell migration|signal transduction by protein phos…	path:hsa04012,path:hsa04014,path:hsa04360,path:hsa04510,path:hsa04660,path:hsa04810,path:hsa05170,path:hsa05206,path:hsa05211	ErbB signaling pathway|Ras signaling pathway|Axon guidance|Focal adhesion|T cell receptor signaling pathway|Regulation of actin cytoskeleton|Human immunodeficiency virus 1 infection|MicroRNAs in cancer|Renal cell carcinoma
hsa-miR-6722-3p	NM_001014834.2	329	-69.07	172	-37.88	22	2306	2246 2051	PAK4	GeneID:10298,Genbank:NM_001014831.2,HGNC:HGNC:16059,MIM:605451	p21 (RAC1) activated kinase 4	GO:0004672,GO:0004674,GO:0005524,GO:0005794,GO:0005913,GO:0005925,GO:0006915,GO:0006928,GO:0007010,GO:0007049,GO:0007165,GO:0007266,GO:0007346,GO:0008283,GO:0016049,GO:0016477,GO:0023014,GO:0030036,GO:0031098,GO:0032147,GO:0042981,GO:0043408,GO:0045766,GO:0048365,GO:0060996,GO:0071407,GO:0098641,GO:2000352	protein kinase activity|protein serine/threonine kinase activity|ATP binding|Golgi apparatus|cell-cell adherens junction|focal adhesion|apoptotic process|movement of cell or subcellular component|cytoskeleton organization|cell cycle|signal transduction|Rho protein signal transduction|regulation of mitotic cell cycle|cell proliferation|cell growth|cell migration|signal transduction by protein phos…	path:hsa04012,path:hsa04014,path:hsa04360,path:hsa04510,path:hsa04660,path:hsa04810,path:hsa05170,path:hsa05206,path:hsa05211	ErbB signaling pathway|Ras signaling pathway|Axon guidance|Focal adhesion|T cell receptor signaling pathway|Regulation of actin cytoskeleton|Human immunodeficiency virus 1 infection|MicroRNAs in cancer|Renal cell carcinoma
hsa-miR-6722-3p	NM_001014835.1	329	-69.07	172	-37.88	22	2379	2319 2124	PAK4	GeneID:10298,Genbank:NM_001014831.2,HGNC:HGNC:16059,MIM:605451	p21 (RAC1) activated kinase 4	GO:0004672,GO:0004674,GO:0005524,GO:0005794,GO:0005913,GO:0005925,GO:0006915,GO:0006928,GO:0007010,GO:0007049,GO:0007165,GO:0007266,GO:0007346,GO:0008283,GO:0016049,GO:0016477,GO:0023014,GO:0030036,GO:0031098,GO:0032147,GO:0042981,GO:0043408,GO:0045766,GO:0048365,GO:0060996,GO:0071407,GO:0098641,GO:2000352	protein kinase activity|protein serine/threonine kinase activity|ATP binding|Golgi apparatus|cell-cell adherens junction|focal adhesion|apoptotic process|movement of cell or subcellular component|cytoskeleton organization|cell cycle|signal transduction|Rho protein signal transduction|regulation of mitotic cell cycle|cell proliferation|cell growth|cell migration|signal transduction by protein phos…	path:hsa04012,path:hsa04014,path:hsa04360,path:hsa04510,path:hsa04660,path:hsa04810,path:hsa05170,path:hsa05206,path:hsa05211	ErbB signaling pathway|Ras signaling pathway|Axon guidance|Focal adhesion|T cell receptor signaling pathway|Regulation of actin cytoskeleton|Human immunodeficiency virus 1 infection|MicroRNAs in cancer|Renal cell carcinoma
hsa-miR-6722-3p	NM_001014839.1	162	-35.66	162	-35.66	22	3446	3188	NCDN	GeneID:23154,Genbank:NM_014284.2,HGNC:HGNC:17597,MIM:608458	neurochondrin	GO:0005829,GO:0016020,GO:0030425,GO:0031175,GO:0043025,GO:0045453,GO:0048168	cytosol|membrane|dendrite|neuron projection development|neuronal cell body|bone resorption|regulation of neuronal synaptic plasticity
hsa-miR-6722-3p	NM_001014841.1	162	-35.66	162	-35.66	22	3378	3120	NCDN	GeneID:23154,Genbank:NM_014284.2,HGNC:HGNC:17597,MIM:608458	neurochondrin	GO:0005829,GO:0016020,GO:0030425,GO:0031175,GO:0043025,GO:0045453,GO:0048168	cytosol|membrane|dendrite|neuron projection development|neuronal cell body|bone resorption|regulation of neuronal synaptic plasticity
hsa-miR-6722-3p	NM_001014987.1	646	-135.82	174	-34.88	22	1680	233 358 326 204	LAT	GeneID:27040,Genbank:NM_001014989.1,HGNC:HGNC:18874,MIM:602354	linker for activation of T cells	GO:0000165,GO:0001772,GO:0002250,GO:0002260,GO:0005070,GO:0005088,GO:0005794,GO:0005886,GO:0005911,GO:0006954,GO:0006955,GO:0007229,GO:0007265,GO:0008180,GO:0010467,GO:0016021,GO:0019722,GO:0019901,GO:0030168,GO:0035556,GO:0038095,GO:0042110,GO:0042629,GO:0043303,GO:0045121,GO:0045860,GO:0050852,GO:0050863	MAPK cascade|immunological synapse|adaptive immune response|lymphocyte homeostasis|SH3/SH2 adaptor activity|Ras guanyl-nucleotide exchange factor activity|Golgi apparatus|plasma membrane|cell-cell junction|inflammatory response|immune response|integrin-mediated signaling pathway|Ras protein signal transduction|COP9 signalosome|gene expression|integral component of membrane|calcium-mediated signal…	path:hsa04014,path:hsa04015,path:hsa04064,path:hsa04650,path:hsa04658,path:hsa04659,path:hsa04660,path:hsa04664,path:hsa04666	Ras signaling pathway|Rap1 signaling pathway|NF-kappa B signaling pathway|Natural killer cell mediated cytotoxicity|Th1 and Th2 cell differentiation|Th17 cell differentiation|T cell receptor signaling pathway|Fc epsilon RI signaling pathway|Fc gamma R-mediated phagocytosis
hsa-miR-6722-3p	NM_001014988.1	646	-135.82	174	-34.88	22	1677	233 358 326 204	LAT	GeneID:27040,Genbank:NM_001014989.1,HGNC:HGNC:18874,MIM:602354	linker for activation of T cells	GO:0000165,GO:0001772,GO:0002250,GO:0002260,GO:0005070,GO:0005088,GO:0005794,GO:0005886,GO:0005911,GO:0006954,GO:0006955,GO:0007229,GO:0007265,GO:0008180,GO:0010467,GO:0016021,GO:0019722,GO:0019901,GO:0030168,GO:0035556,GO:0038095,GO:0042110,GO:0042629,GO:0043303,GO:0045121,GO:0045860,GO:0050852,GO:0050863	MAPK cascade|immunological synapse|adaptive immune response|lymphocyte homeostasis|SH3/SH2 adaptor activity|Ras guanyl-nucleotide exchange factor activity|Golgi apparatus|plasma membrane|cell-cell junction|inflammatory response|immune response|integrin-mediated signaling pathway|Ras protein signal transduction|COP9 signalosome|gene expression|integral component of membrane|calcium-mediated signal…	path:hsa04014,path:hsa04015,path:hsa04064,path:hsa04650,path:hsa04658,path:hsa04659,path:hsa04660,path:hsa04664,path:hsa04666	Ras signaling pathway|Rap1 signaling pathway|NF-kappa B signaling pathway|Natural killer cell mediated cytotoxicity|Th1 and Th2 cell differentiation|Th17 cell differentiation|T cell receptor signaling pathway|Fc epsilon RI signaling pathway|Fc gamma R-mediated phagocytosis
hsa-miR-6722-3p	NM_001014989.1	318	-68.88	162	-34.88	22	1472	150 118	LAT	GeneID:27040,Genbank:NM_001014989.1,HGNC:HGNC:18874,MIM:602354	linker for activation of T cells	GO:0000165,GO:0001772,GO:0002250,GO:0002260,GO:0005070,GO:0005088,GO:0005794,GO:0005886,GO:0005911,GO:0006954,GO:0006955,GO:0007229,GO:0007265,GO:0008180,GO:0010467,GO:0016021,GO:0019722,GO:0019901,GO:0030168,GO:0035556,GO:0038095,GO:0042110,GO:0042629,GO:0043303,GO:0045121,GO:0045860,GO:0050852,GO:0050863	MAPK cascade|immunological synapse|adaptive immune response|lymphocyte homeostasis|SH3/SH2 adaptor activity|Ras guanyl-nucleotide exchange factor activity|Golgi apparatus|plasma membrane|cell-cell junction|inflammatory response|immune response|integrin-mediated signaling pathway|Ras protein signal transduction|COP9 signalosome|gene expression|integral component of membrane|calcium-mediated signal…	path:hsa04014,path:hsa04015,path:hsa04064,path:hsa04650,path:hsa04658,path:hsa04659,path:hsa04660,path:hsa04664,path:hsa04666	Ras signaling pathway|Rap1 signaling pathway|NF-kappa B signaling pathway|Natural killer cell mediated cytotoxicity|Th1 and Th2 cell differentiation|Th17 cell differentiation|T cell receptor signaling pathway|Fc epsilon RI signaling pathway|Fc gamma R-mediated phagocytosis
hsa-miR-6722-3p	NM_001015.4	157	-32.05	157	-32.05	22	646	419	RPS11	GeneID:6205,Genbank:NM_001015.4,HGNC:HGNC:10384,MIM:180471	ribosomal protein S11	GO:0003735,GO:0006412,GO:0019843,GO:0022627,GO:0031012	structural constituent of ribosome|translation|rRNA binding|cytosolic small ribosomal subunit|extracellular matrix	path:hsa03010	Ribosome
hsa-miR-6722-3p	NM_001015001.2	158	-31.32	158	-31.32	22	1879	1825	CKMT1A	GeneID:548596,Genbank:XM_017022371.1,HGNC:HGNC:31736,MIM:613415	creatine kinase, mitochondrial 1A	GO:0004111,GO:0005524,GO:0005739,GO:0005743,GO:0006600,GO:0070062	creatine kinase activity|ATP binding|mitochondrion|mitochondrial inner membrane|creatine metabolic process|extracellular exosome	path:hsa00330	Arginine and proline metabolism
hsa-miR-6722-3p	NM_001015055.1	476	-108.22	172	-42.31	22	2208	1585 1631 439	RTKN	GeneID:6242,Genbank:NM_001015055.1,HGNC:HGNC:10466,MIM:602288	rhotekin	GO:0005095,GO:0005525,GO:0005829,GO:0006915,GO:0007165,GO:0007266,GO:0017049,GO:0032185,GO:0042981	GTPase inhibitor activity|GTP binding|cytosol|apoptotic process|signal transduction|Rho protein signal transduction|GTP-Rho binding|septin cytoskeleton organization|regulation of apoptotic process
hsa-miR-6722-3p	NM_001015056.1	476	-108.22	172	-42.31	22	2211	1588 1634 442	RTKN	GeneID:6242,Genbank:NM_001015055.1,HGNC:HGNC:10466,MIM:602288	rhotekin	GO:0005095,GO:0005525,GO:0005829,GO:0006915,GO:0007165,GO:0007266,GO:0017049,GO:0032185,GO:0042981	GTPase inhibitor activity|GTP binding|cytosol|apoptotic process|signal transduction|Rho protein signal transduction|GTP-Rho binding|septin cytoskeleton organization|regulation of apoptotic process
hsa-miR-6722-3p	NM_001017363.1	161	-33.78	161	-33.78	22	1239	46	ARID3C	GeneID:138715,Genbank:XM_017014283.1,HGNC:HGNC:21209	AT-rich interaction domain 3C	GO:0000977,GO:0001228,GO:0003682,GO:0005634,GO:0005737,GO:0045121	RNA polymerase II regulatory region sequence-specific DNA binding|transcriptional activator activity, RNA polymerase II transcription regulatory region sequence-specific DNA binding|chromatin binding|nucleus|cytoplasm|membrane raft
hsa-miR-6722-3p	NM_001017403.1	328	-69.34	169	-35.58	22	3458	96 1762	LGR6	GeneID:59352,Genbank:NM_001017403.1,HGNC:HGNC:19719,MIM:606653	leucine rich repeat containing G protein-coupled receptor 6	GO:0004888,GO:0005886,GO:0005887,GO:0007186,GO:0016055,GO:0016500,GO:0030177,GO:0030335,GO:0031982,GO:0032588,GO:0090263,GO:1990523	transmembrane signaling receptor activity|plasma membrane|integral component of plasma membrane|G-protein coupled receptor signaling pathway|Wnt signaling pathway|protein-hormone receptor activity|positive regulation of Wnt signaling pathway|positive regulation of cell migration|vesicle|trans-Golgi network membrane|positive regulation of canonical Wnt signaling pathway|bone regeneration
hsa-miR-6722-3p	NM_001017404.1	159	-33.76	159	-33.76	22	3041	1345	LGR6	GeneID:59352,Genbank:NM_001017403.1,HGNC:HGNC:19719,MIM:606653	leucine rich repeat containing G protein-coupled receptor 6	GO:0004888,GO:0005886,GO:0005887,GO:0007186,GO:0016055,GO:0016500,GO:0030177,GO:0030335,GO:0031982,GO:0032588,GO:0090263,GO:1990523	transmembrane signaling receptor activity|plasma membrane|integral component of plasma membrane|G-protein coupled receptor signaling pathway|Wnt signaling pathway|protein-hormone receptor activity|positive regulation of Wnt signaling pathway|positive regulation of cell migration|vesicle|trans-Golgi network membrane|positive regulation of canonical Wnt signaling pathway|bone regeneration
hsa-miR-6722-3p	NM_001017528.2	162	-30.95	162	-30.95	22	1843	749	PRR5	GeneID:55615,Genbank:NM_001017528.2,HGNC:HGNC:31682,MIM:609406	proline rich 5	GO:0005829,GO:0007049,GO:0014068,GO:0031932,GO:0032148,GO:0038203	cytosol|cell cycle|positive regulation of phosphatidylinositol 3-kinase signaling|TORC2 complex|activation of protein kinase B activity|TORC2 signaling	path:hsa04150	mTOR signaling pathway
hsa-miR-6722-3p	NM_001017529.2	162	-30.95	162	-30.95	22	1726	632	PRR5	GeneID:55615,Genbank:NM_001017528.2,HGNC:HGNC:31682,MIM:609406	proline rich 5	GO:0005829,GO:0007049,GO:0014068,GO:0031932,GO:0032148,GO:0038203	cytosol|cell cycle|positive regulation of phosphatidylinositol 3-kinase signaling|TORC2 complex|activation of protein kinase B activity|TORC2 signaling	path:hsa04150	mTOR signaling pathway
hsa-miR-6722-3p	NM_001017530.1	162	-30.95	162	-30.95	22	1900	806	PRR5	GeneID:55615,Genbank:NM_001017528.2,HGNC:HGNC:31682,MIM:609406	proline rich 5	GO:0005829,GO:0007049,GO:0014068,GO:0031932,GO:0032148,GO:0038203	cytosol|cell cycle|positive regulation of phosphatidylinositol 3-kinase signaling|TORC2 complex|activation of protein kinase B activity|TORC2 signaling	path:hsa04150	mTOR signaling pathway
hsa-miR-6722-3p	NM_001017915.2	327	-70.44	164	-36.41	22	5294	502 3273	INPP5D	GeneID:3635,Genbank:NM_001017915.2,HGNC:HGNC:6079,MIM:601582	inositol polyphosphate-5-phosphatase D	GO:0004445,GO:0005829,GO:0005856,GO:0005886,GO:0006661,GO:0006796,GO:0006915,GO:0007165,GO:0008340,GO:0009968,GO:0016064,GO:0016314,GO:0017124,GO:0019221,GO:0030889,GO:0034485,GO:0035556,GO:0043065,GO:0043647,GO:0045121,GO:0045409,GO:0045579,GO:0045648,GO:0045656,GO:0045659,GO:0045671,GO:0045779,GO:0046856,GO:0050777,GO:0050852,GO:0050900,GO:0051425,GO:0052659	inositol-polyphosphate 5-phosphatase activity|cytosol|cytoskeleton|plasma membrane|phosphatidylinositol biosynthetic process|phosphate-containing compound metabolic process|apoptotic process|signal transduction|determination of adult lifespan|negative regulation of signal transduction|immunoglobulin mediated immune response|phosphatidylinositol-3,4,5-trisphosphate 3-phosphatase activity|SH3 domai…	path:hsa00562,path:hsa04070,path:hsa04662,path:hsa04664,path:hsa04666	Inositol phosphate metabolism|Phosphatidylinositol signaling system|B cell receptor signaling pathway|Fc epsilon RI signaling pathway|Fc gamma R-mediated phagocytosis
hsa-miR-6722-3p	NM_001017916.1	171	-37.38	171	-37.38	22	3173	160	CYB561	GeneID:1534,Genbank:NM_001330421.1,HGNC:HGNC:2571,MIM:600019	cytochrome b561	GO:0000293,GO:0005765,GO:0016021,GO:0016491,GO:0022900,GO:0046872,GO:0055114	ferric-chelate reductase activity|lysosomal membrane|integral component of membrane|oxidoreductase activity|electron transport chain|metal ion binding|oxidation-reduction process
hsa-miR-6722-3p	NM_001017924.3	327	-71.2	164	-37.64	22	3157	1583 1517	LRIT2	GeneID:340745,Genbank:NM_001017924.3,HGNC:HGNC:23443	leucine rich repeat, Ig-like and transmembrane domains 2	GO:0016021	integral component of membrane
hsa-miR-6722-3p	NM_001017926.2	157	-32.89	157	-32.89	22	5234	250	ZHX1	GeneID:11244,Genbank:NM_007222.4,HGNC:HGNC:12871,MIM:604764	zinc fingers and homeoboxes 1	GO:0000122,GO:0003677,GO:0003700,GO:0003714,GO:0005634,GO:0005654,GO:0006351,GO:0030154,GO:0045892,GO:0046872,GO:0046982	negative regulation of transcription from RNA polymerase II promoter|DNA binding|DNA binding transcription factor activity|transcription corepressor activity|nucleus|nucleoplasm|transcription, DNA-templated|cell differentiation|negative regulation of transcription, DNA-templated|metal ion binding|protein heterodimerization activity
hsa-miR-6722-3p	NM_001017981.1	165	-34.08	165	-34.08	22	1922	243	RNF215	GeneID:200312,Genbank:NM_001017981.1,HGNC:HGNC:33434	ring finger protein 215	GO:0016021,GO:0046872	integral component of membrane|metal ion binding
hsa-miR-6722-3p	NM_001017989.2	173	-36.79	173	-36.79	22	1962	883	OPA3	GeneID:80207,Genbank:NM_001017989.2,HGNC:HGNC:8142,MIM:606580	OPA3, outer mitochondrial membrane lipid metabolism regulator	GO:0005739,GO:0007601,GO:0019216,GO:0040007,GO:0050896,GO:0050905,GO:0070584	mitochondrion|visual perception|regulation of lipid metabolic process|growth|response to stimulus|neuromuscular process|mitochondrion morphogenesis
hsa-miR-6722-3p	NM_001017995.2	175	-41.24	175	-41.24	22	7793	1562	SH3PXD2B	GeneID:285590,Genbank:NM_001308175.1,HGNC:HGNC:29242,MIM:613293	SH3 and PX domains 2B	GO:0001501,GO:0001654,GO:0002051,GO:0002102,GO:0005737,GO:0006801,GO:0007507,GO:0010314,GO:0010628,GO:0016176,GO:0022617,GO:0030054,GO:0032266,GO:0040018,GO:0042169,GO:0042995,GO:0045600,GO:0048705,GO:0051496,GO:0055114,GO:0060348,GO:0060378,GO:0060612,GO:0070273,GO:0071800,GO:0072657,GO:0080025,GO:1904179,GO:1904888	skeletal system development|eye development|osteoblast fate commitment|podosome|cytoplasm|superoxide metabolic process|heart development|phosphatidylinositol-5-phosphate binding|positive regulation of gene expression|superoxide-generating NADPH oxidase activator activity|extracellular matrix disassembly|cell junction|phosphatidylinositol-3-phosphate binding|positive regulation of multicellular or…
hsa-miR-6722-3p	NM_001017999.2	150	-33.59	150	-33.59	22	3653	1288	KAZN	GeneID:23254,Genbank:XM_011541074.3,HGNC:HGNC:29173	kazrin, periplakin interacting protein	GO:0001533,GO:0005654,GO:0005829,GO:0005856,GO:0016607,GO:0030057,GO:0070268	cornified envelope|nucleoplasm|cytosol|cytoskeleton|nuclear speck|desmosome|cornification
hsa-miR-6722-3p	NM_001018000.3	150	-33.59	150	-33.59	22	3842	1477	KAZN	GeneID:23254,Genbank:XM_011541074.3,HGNC:HGNC:29173	kazrin, periplakin interacting protein	GO:0001533,GO:0005654,GO:0005829,GO:0005856,GO:0016607,GO:0030057,GO:0070268	cornified envelope|nucleoplasm|cytosol|cytoskeleton|nuclear speck|desmosome|cornification
hsa-miR-6722-3p	NM_001018001.2	150	-33.59	150	-33.59	22	3643	1278	KAZN	GeneID:23254,Genbank:XM_011541074.3,HGNC:HGNC:29173	kazrin, periplakin interacting protein	GO:0001533,GO:0005654,GO:0005829,GO:0005856,GO:0016607,GO:0030057,GO:0070268	cornified envelope|nucleoplasm|cytosol|cytoskeleton|nuclear speck|desmosome|cornification
hsa-miR-6722-3p	NM_001018070.2	151	-31.79	151	-31.79	22	1949	95	CORO1B	GeneID:57175,Genbank:NM_001018070.2,HGNC:HGNC:2253,MIM:609849	coronin 1B	GO:0001725,GO:0005737,GO:0005829,GO:0005884,GO:0005886,GO:0005925,GO:0016477,GO:0030027,GO:0030036,GO:0031252,GO:0031529,GO:0034315,GO:0034316,GO:0035767,GO:0036120,GO:0042060,GO:0042802,GO:0045296,GO:0048471,GO:0051015,GO:0051017,GO:0070062,GO:0071672,GO:0071933,GO:0071944,GO:0090135,GO:1902463,GO:2000394	stress fiber|cytoplasm|cytosol|actin filament|plasma membrane|focal adhesion|cell migration|lamellipodium|actin cytoskeleton organization|cell leading edge|ruffle organization|regulation of Arp2/3 complex-mediated actin nucleation|negative regulation of Arp2/3 complex-mediated actin nucleation|endothelial cell chemotaxis|cellular response to platelet-derived growth factor stimulus|wound healing|i…
hsa-miR-6722-3p	NM_001018071.3	170	-34.23	170	-34.23	22	5024	826	FRMPD2	GeneID:143162,Genbank:NM_001018071.3,HGNC:HGNC:28572,MIM:613323	FERM and PDZ domain containing 2	GO:0005545,GO:0005737,GO:0005856,GO:0005923,GO:0016323,GO:0070830	1-phosphatidylinositol binding|cytoplasm|cytoskeleton|bicellular tight junction|basolateral plasma membrane|bicellular tight junction assembly
hsa-miR-6722-3p	NM_001018073.2	167	-40.04	167	-40.04	22	2049	244	PCK2	GeneID:5106,Genbank:NM_001291556.1,HGNC:HGNC:8725,MIM:614095	phosphoenolpyruvate carboxykinase 2, mitochondrial	GO:0004611,GO:0004613,GO:0005525,GO:0005739,GO:0005759,GO:0006090,GO:0006094,GO:0006107,GO:0006116,GO:0032024,GO:0032496,GO:0046872,GO:0070062,GO:0071333,GO:0071356,GO:0071548	phosphoenolpyruvate carboxykinase activity|phosphoenolpyruvate carboxykinase (GTP) activity|GTP binding|mitochondrion|mitochondrial matrix|pyruvate metabolic process|gluconeogenesis|oxaloacetate metabolic process|NADH oxidation|positive regulation of insulin secretion|response to lipopolysaccharide|metal ion binding|extracellular exosome|cellular response to glucose stimulus|cellular response to …	path:hsa00010,path:hsa00020,path:hsa00620,path:hsa03320,path:hsa04068,path:hsa04151,path:hsa04152,path:hsa04910,path:hsa04920,path:hsa04922,path:hsa04931,path:hsa04964	Glycolysis / Gluconeogenesis|Citrate cycle (TCA cycle)|Pyruvate metabolism|PPAR signaling pathway|FoxO signaling pathway|PI3K-Akt signaling pathway|AMPK signaling pathway|Insulin signaling pathway|Adipocytokine signaling pathway|Glucagon signaling pathway|Insulin resistance|Proximal tubule bicarbonate reclamation
hsa-miR-6722-3p	NM_001024401.2	170	-34.38	170	-34.38	22	5010	3477	SBK1	GeneID:388228,Genbank:XM_005255315.4,HGNC:HGNC:17699	SH3 domain binding kinase 1	GO:0004674,GO:0005524,GO:0005737,GO:0018105,GO:0018107	protein serine/threonine kinase activity|ATP binding|cytoplasm|peptidyl-serine phosphorylation|peptidyl-threonine phosphorylation
hsa-miR-6722-3p	NM_001024455.3	321	-63.3	161	-32.8	22	4354	17 2109	RTL5	GeneID:340526,Genbank:NM_001024455.3,HGNC:HGNC:29430	retrotransposon Gag like 5
hsa-miR-6722-3p	NM_001024598.3	329	-65.12	167	-34.53	22	697	466 410	HES3	GeneID:390992,Genbank:NM_001024598.3,HGNC:HGNC:26226,MIM:609971	hes family bHLH transcription factor 3	GO:0000978,GO:0001078,GO:0001701,GO:0005634,GO:0006351,GO:0008134,GO:0021555,GO:0021557,GO:0021558,GO:0021575,GO:0030901,GO:0045944,GO:0046983,GO:0060164	RNA polymerase II proximal promoter sequence-specific DNA binding|transcriptional repressor activity, RNA polymerase II proximal promoter sequence-specific DNA binding|in utero embryonic development|nucleus|transcription, DNA-templated|transcription factor binding|midbrain-hindbrain boundary morphogenesis|oculomotor nerve development|trochlear nerve development|hindbrain morphogenesis|midbrain de…	path:hsa05165	Human papillomavirus infection
hsa-miR-6722-3p	NM_001024613.3	161	-33.98	161	-33.98	22	2190	1450	FEZF1	GeneID:389549,Genbank:XM_011516202.2,HGNC:HGNC:22788,MIM:613301	FEZ family zinc finger 1	GO:0000978,GO:0001078,GO:0001764,GO:0005634,GO:0005829,GO:0006351,GO:0007411,GO:0008285,GO:0021772,GO:0021797,GO:0043697,GO:0045666,GO:0045893,GO:0046872	RNA polymerase II proximal promoter sequence-specific DNA binding|transcriptional repressor activity, RNA polymerase II proximal promoter sequence-specific DNA binding|neuron migration|nucleus|cytosol|transcription, DNA-templated|axon guidance|negative regulation of cell proliferation|olfactory bulb development|forebrain anterior/posterior pattern specification|cell dedifferentiation|positive reg…
hsa-miR-6722-3p	NM_001024656.2	168	-30.7	168	-30.7	22	865	764	ASPDH	GeneID:554235,Genbank:NM_001024656.2,HGNC:HGNC:33856	aspartate dehydrogenase domain containing	GO:0006742,GO:0009435,GO:0033735,GO:0050661	NADP catabolic process|NAD biosynthetic process|aspartate dehydrogenase activity|NADP binding	path:hsa00760	Nicotinate and nicotinamide metabolism
hsa-miR-6722-3p	NM_001024809.3	163	-32.1	163	-32.1	22	3494	3313	RARA	GeneID:5914,Genbank:NM_000964.3,HGNC:HGNC:9864,MIM:180240	retinoic acid receptor alpha			path:hsa04659,path:hsa04915,path:hsa05200,path:hsa05202,path:hsa05221	Th17 cell differentiation|Estrogen signaling pathway|Pathways in cancer|Transcriptional misregulation in cancer|Acute myeloid leukemia
hsa-miR-6722-3p	NM_001024937.3	162	-36.1	162	-36.1	22	4975	4211	MINK1	GeneID:50488,Genbank:NM_001321236.1,HGNC:HGNC:17565,MIM:609426	misshapen like kinase 1	GO:0001952,GO:0004672,GO:0004674,GO:0005524,GO:0005737,GO:0005794,GO:0005829,GO:0006468,GO:0006950,GO:0007254,GO:0007268,GO:0007275,GO:0007346,GO:0008349,GO:0014069,GO:0022407,GO:0030054,GO:0030334,GO:0030424,GO:0030425,GO:0031532,GO:0035556,GO:0042981,GO:0045211,GO:0046330,GO:0046777,GO:0048812,GO:0048813,GO:0070062,GO:2000311	regulation of cell-matrix adhesion|protein kinase activity|protein serine/threonine kinase activity|ATP binding|cytoplasm|Golgi apparatus|cytosol|protein phosphorylation|response to stress|JNK cascade|chemical synaptic transmission|multicellular organism development|regulation of mitotic cell cycle|MAP kinase kinase kinase kinase activity|postsynaptic density|regulation of cell-cell adhesion|cell…
hsa-miR-6722-3p	NM_001024938.3	167	-38.9	167	-38.9	22	3022	815	SLC2A11	GeneID:66035,Genbank:NM_030807.4,HGNC:HGNC:14239,MIM:610367	solute carrier family 2 member 11	GO:0005634,GO:0005886,GO:0008645,GO:0016021,GO:0030054,GO:0051119	nucleus|plasma membrane|hexose transport|integral component of membrane|cell junction|sugar transmembrane transporter activity
hsa-miR-6722-3p	NM_001024939.3	167	-38.9	167	-38.9	22	2910	703	SLC2A11	GeneID:66035,Genbank:NM_030807.4,HGNC:HGNC:14239,MIM:610367	solute carrier family 2 member 11	GO:0005634,GO:0005886,GO:0008645,GO:0016021,GO:0030054,GO:0051119	nucleus|plasma membrane|hexose transport|integral component of membrane|cell junction|sugar transmembrane transporter activity
hsa-miR-6722-3p	NM_001024940.2	152	-31.43	152	-31.43	22	2049	1684	TRIM17	GeneID:51127,Genbank:XM_011544210.3,HGNC:HGNC:13430,MIM:606123	tripartite motif containing 17	GO:0004842,GO:0005622,GO:0006914,GO:0008270,GO:0030674,GO:0032880,GO:0051865	ubiquitin-protein transferase activity|intracellular|autophagy|zinc ion binding|protein binding, bridging|regulation of protein localization|protein autoubiquitination
hsa-miR-6722-3p	NM_001024947.3	158	-31.65	158	-31.65	22	3463	305	YIPF5	GeneID:81555,Genbank:NM_030799.8,HGNC:HGNC:24877,MIM:611483	Yip1 domain family member 5	GO:0005654,GO:0005783,GO:0005789,GO:0005794,GO:0015031,GO:0016021,GO:0016192,GO:0030134,GO:0043231,GO:0060628,GO:0070971	nucleoplasm|endoplasmic reticulum|endoplasmic reticulum membrane|Golgi apparatus|protein transport|integral component of membrane|vesicle-mediated transport|COPII-coated ER to Golgi transport vesicle|intracellular membrane-bounded organelle|regulation of ER to Golgi vesicle-mediated transport|endoplasmic reticulum exit site
hsa-miR-6722-3p	NM_001025087.1	150	-33.71	150	-33.71	22	4067	1499	CELF4	GeneID:56853,Genbank:NM_001353733.1,HGNC:HGNC:14015,MIM:612679	CUGBP Elav-like family member 4	GO:0003723,GO:0005634,GO:0005737,GO:0006397,GO:0008380,GO:0048026	RNA binding|nucleus|cytoplasm|mRNA processing|RNA splicing|positive regulation of mRNA splicing, via spliceosome
hsa-miR-6722-3p	NM_001025088.1	150	-33.71	150	-33.71	22	4064	1496	CELF4	GeneID:56853,Genbank:NM_001353733.1,HGNC:HGNC:14015,MIM:612679	CUGBP Elav-like family member 4	GO:0003723,GO:0005634,GO:0005737,GO:0006397,GO:0008380,GO:0048026	RNA binding|nucleus|cytoplasm|mRNA processing|RNA splicing|positive regulation of mRNA splicing, via spliceosome
hsa-miR-6722-3p	NM_001025089.1	150	-33.71	150	-33.71	22	3956	1472	CELF4	GeneID:56853,Genbank:NM_001353733.1,HGNC:HGNC:14015,MIM:612679	CUGBP Elav-like family member 4	GO:0003723,GO:0005634,GO:0005737,GO:0006397,GO:0008380,GO:0048026	RNA binding|nucleus|cytoplasm|mRNA processing|RNA splicing|positive regulation of mRNA splicing, via spliceosome
hsa-miR-6722-3p	NM_001025161.2	164	-30.35	164	-30.35	22	1520	184	CYP2D6	GeneID:1565,Genbank:NM_001025161.2,HGNC:HGNC:2625,MIM:124030	cytochrome P450 family 2 subfamily D member 6			path:hsa00980,path:hsa00982,path:hsa01522,path:hsa04726	Metabolism of xenobiotics by cytochrome P450|Drug metabolism - cytochrome P450|Endocrine resistance|Serotonergic synapse
hsa-miR-6722-3p	NM_001025266.2	163	-32.92	163	-32.92	22	7164	1657	C3orf70	GeneID:285382,Genbank:NM_001025266.2,HGNC:HGNC:33731	chromosome 3 open reading frame 70
hsa-miR-6722-3p	NM_001025930.3	323	-68.81	163	-36.15	22	3662	296 2564	TTLL3	GeneID:26140,Genbank:NM_001025930.3,HGNC:HGNC:24483	tubulin tyrosine ligase like 3	GO:0005524,GO:0005829,GO:0005874,GO:0005929,GO:0005930,GO:0015630,GO:0018094,GO:0035082,GO:0060271,GO:0070735,GO:0070736	ATP binding|cytosol|microtubule|cilium|axoneme|microtubule cytoskeleton|protein polyglycylation|axoneme assembly|cilium assembly|protein-glycine ligase activity|protein-glycine ligase activity, initiating
hsa-miR-6722-3p	NM_001026213.1	152	-36.23	152	-36.23	22	3353	1699	CYP11B1	GeneID:1584,Genbank:NM_001026213.1,HGNC:HGNC:2591,MIM:610613	cytochrome P450 family 11 subfamily B member 1	GO:0004507,GO:0005506,GO:0005739,GO:0005743,GO:0006700,GO:0006704,GO:0006955,GO:0008217,GO:0016125,GO:0020037,GO:0032342,GO:0032870,GO:0034651,GO:0035865,GO:0042593,GO:0047783	steroid 11-beta-monooxygenase activity|iron ion binding|mitochondrion|mitochondrial inner membrane|C21-steroid hormone biosynthetic process|glucocorticoid biosynthetic process|immune response|regulation of blood pressure|sterol metabolic process|heme binding|aldosterone biosynthetic process|cellular response to hormone stimulus|cortisol biosynthetic process|cellular response to potassium ion|gluc…	path:hsa00140,path:hsa04927,path:hsa04934	Steroid hormone biosynthesis|Cortisol synthesis and secretion|Cushing syndrome
hsa-miR-6722-3p	NM_001029851.2	166	-35.59	166	-35.59	22	4114	145	PDE8B	GeneID:8622,Genbank:XM_005248623.4,HGNC:HGNC:8794,MIM:603390	phosphodiesterase 8B	GO:0004114,GO:0004115,GO:0005829,GO:0006198,GO:0007186,GO:0009187,GO:0046676,GO:0046872	3',5'-cyclic-nucleotide phosphodiesterase activity|3',5'-cyclic-AMP phosphodiesterase activity|cytosol|cAMP catabolic process|G-protein coupled receptor signaling pathway|cyclic nucleotide metabolic process|negative regulation of insulin secretion|metal ion binding	path:hsa00230,path:hsa04927,path:hsa04934,path:hsa05032	Purine metabolism|Cortisol synthesis and secretion|Cushing syndrome|Morphine addiction
hsa-miR-6722-3p	NM_001029852.2	166	-35.59	166	-35.59	22	4240	145	PDE8B	GeneID:8622,Genbank:XM_005248623.4,HGNC:HGNC:8794,MIM:603390	phosphodiesterase 8B	GO:0004114,GO:0004115,GO:0005829,GO:0006198,GO:0007186,GO:0009187,GO:0046676,GO:0046872	3',5'-cyclic-nucleotide phosphodiesterase activity|3',5'-cyclic-AMP phosphodiesterase activity|cytosol|cAMP catabolic process|G-protein coupled receptor signaling pathway|cyclic nucleotide metabolic process|negative regulation of insulin secretion|metal ion binding	path:hsa00230,path:hsa04927,path:hsa04934,path:hsa05032	Purine metabolism|Cortisol synthesis and secretion|Cushing syndrome|Morphine addiction
hsa-miR-6722-3p	NM_001029853.2	166	-35.59	166	-35.59	22	4345	145	PDE8B	GeneID:8622,Genbank:XM_005248623.4,HGNC:HGNC:8794,MIM:603390	phosphodiesterase 8B	GO:0004114,GO:0004115,GO:0005829,GO:0006198,GO:0007186,GO:0009187,GO:0046676,GO:0046872	3',5'-cyclic-nucleotide phosphodiesterase activity|3',5'-cyclic-AMP phosphodiesterase activity|cytosol|cAMP catabolic process|G-protein coupled receptor signaling pathway|cyclic nucleotide metabolic process|negative regulation of insulin secretion|metal ion binding	path:hsa00230,path:hsa04927,path:hsa04934,path:hsa05032	Purine metabolism|Cortisol synthesis and secretion|Cushing syndrome|Morphine addiction
hsa-miR-6722-3p	NM_001029854.2	166	-35.59	166	-35.59	22	4264	145	PDE8B	GeneID:8622,Genbank:XM_005248623.4,HGNC:HGNC:8794,MIM:603390	phosphodiesterase 8B	GO:0004114,GO:0004115,GO:0005829,GO:0006198,GO:0007186,GO:0009187,GO:0046676,GO:0046872	3',5'-cyclic-nucleotide phosphodiesterase activity|3',5'-cyclic-AMP phosphodiesterase activity|cytosol|cAMP catabolic process|G-protein coupled receptor signaling pathway|cyclic nucleotide metabolic process|negative regulation of insulin secretion|metal ion binding	path:hsa00230,path:hsa04927,path:hsa04934,path:hsa05032	Purine metabolism|Cortisol synthesis and secretion|Cushing syndrome|Morphine addiction
hsa-miR-6722-3p	NM_001029861.2	177	-36.97	177	-36.97	22	1577	58	NANOS2	GeneID:339345,Genbank:NM_001029861.2,HGNC:HGNC:23292,MIM:608228	nanos C2HC-type zinc finger 2	GO:0000932,GO:0003729,GO:0005634,GO:0005737,GO:0006402,GO:0007275,GO:0007283,GO:0008270,GO:0017148,GO:0030154,GO:0030718,GO:0045835,GO:0048471,GO:1900153	P-body|mRNA binding|nucleus|cytoplasm|mRNA catabolic process|multicellular organism development|spermatogenesis|zinc ion binding|negative regulation of translation|cell differentiation|germ-line stem cell population maintenance|negative regulation of meiotic nuclear division|perinuclear region of cytoplasm|positive regulation of nuclear-transcribed mRNA catabolic process, deadenylation-dependent …
hsa-miR-6722-3p	NM_001029863.2	162	-34.57	162	-34.57	22	4247	105	C6orf120	GeneID:387263,Genbank:NM_001029863.2,HGNC:HGNC:21247,MIM:616987	chromosome 6 open reading frame 120	GO:0005576,GO:0006915,GO:0035578,GO:0043312,GO:0070062	extracellular region|apoptotic process|azurophil granule lumen|neutrophil degranulation|extracellular exosome
hsa-miR-6722-3p	NM_001029864.1	327	-68.41	164	-34.65	22	6412	5450 2029	KIAA1755	GeneID:85449,Genbank:NM_001348708.1,HGNC:HGNC:29372	KIAA1755
hsa-miR-6722-3p	NM_001029871.3	470	-106.4	162	-42.65	22	2725	825 529 1167	RSPO4	GeneID:343637,Genbank:NM_001040007.2,HGNC:HGNC:16175,MIM:610573	R-spondin 4	GO:0005576,GO:0008201,GO:0016055,GO:0030177,GO:0035878	extracellular region|heparin binding|Wnt signaling pathway|positive regulation of Wnt signaling pathway|nail development
hsa-miR-6722-3p	NM_001029882.3	1291	-263.41	172	-37.69	22	6374	944 926 1822 3896 3975 2058 5767 1713	AHDC1	GeneID:27245,Genbank:NM_001029882.3,HGNC:HGNC:25230,MIM:615790	AT-hook DNA binding motif containing 1	GO:0003677	DNA binding
hsa-miR-6722-3p	NM_001029885.1	154	-30.52	154	-30.52	22	2193	1740	CPTP	GeneID:80772,Genbank:XM_005244802.2,HGNC:HGNC:28116,MIM:615467	ceramide-1-phosphate transfer protein	GO:0005543,GO:0005548,GO:0005640,GO:0005794,GO:0005829,GO:0005886,GO:0006687,GO:0010008,GO:0120013,GO:1902387,GO:1902388,GO:1902389	phospholipid binding|phospholipid transporter activity|nuclear outer membrane|Golgi apparatus|cytosol|plasma membrane|glycosphingolipid metabolic process|endosome membrane|intermembrane lipid transfer activity|ceramide 1-phosphate binding|ceramide 1-phosphate transporter activity|ceramide 1-phosphate transport
hsa-miR-6722-3p	NM_001029955.3	164	-33.81	164	-33.81	22	4772	1039	DCAF4L1	GeneID:285429,Genbank:NM_001029955.3,HGNC:HGNC:27723	DDB1 and CUL4 associated factor 4 like 1
hsa-miR-6722-3p	NM_001029976.2	165	-34.69	165	-34.69	22	2632	244	ZNF16	GeneID:7564,Genbank:NM_006958.2,HGNC:HGNC:12947,MIM:601262	zinc finger protein 16	GO:0003677,GO:0003700,GO:0005634,GO:0005730,GO:0006351,GO:0006355,GO:0007049,GO:0008284,GO:0033674,GO:0043066,GO:0045648,GO:0045654,GO:0046872,GO:0051301,GO:0051781,GO:0072707,GO:1901989	DNA binding|DNA binding transcription factor activity|nucleus|nucleolus|transcription, DNA-templated|regulation of transcription, DNA-templated|cell cycle|positive regulation of cell proliferation|positive regulation of kinase activity|negative regulation of apoptotic process|positive regulation of erythrocyte differentiation|positive regulation of megakaryocyte differentiation|metal ion binding|…
hsa-miR-6722-3p	NM_001030003.2	319	-67.03	160	-35.62	22	4528	1087 3403	HNF4A	GeneID:3172,Genbank:NM_001287183.1,HGNC:HGNC:5024,MIM:600281	hepatocyte nuclear factor 4 alpha			path:hsa04152,path:hsa04950	AMPK signaling pathway|Maturity onset diabetes of the young
hsa-miR-6722-3p	NM_001031680.2	329	-73.97	172	-40.17	22	4340	2139 527	RUNX3	GeneID:864,Genbank:NM_001320672.1,HGNC:HGNC:10473,MIM:600210	runt related transcription factor 3	GO:0000122,GO:0000790,GO:0000977,GO:0000981,GO:0001503,GO:0002062,GO:0003700,GO:0005524,GO:0005634,GO:0005654,GO:0005730,GO:0005737,GO:0005829,GO:0006355,GO:0006357,GO:0006366,GO:0006468,GO:0030097,GO:0043231,GO:0045595,GO:0045786,GO:0045893,GO:0048935,GO:0050680,GO:0071559	negative regulation of transcription from RNA polymerase II promoter|nuclear chromatin|RNA polymerase II regulatory region sequence-specific DNA binding|RNA polymerase II transcription factor activity, sequence-specific DNA binding|ossification|chondrocyte differentiation|DNA binding transcription factor activity|ATP binding|nucleus|nucleoplasm|nucleolus|cytoplasm|cytosol|regulation of transcript…	path:hsa04658,path:hsa05169	Th1 and Th2 cell differentiation|Epstein-Barr virus infection
hsa-miR-6722-3p	NM_001031693.2	155	-30.91	155	-30.91	22	818	633	HHLA3	GeneID:11147,Genbank:XM_011540547.3,HGNC:HGNC:4906,MIM:604372	HERV-H LTR-associating 3	GO:0005102,GO:0005783,GO:0005789,GO:0006621,GO:0010869,GO:0048471,GO:2000209	receptor binding|endoplasmic reticulum|endoplasmic reticulum membrane|protein retention in ER lumen|regulation of receptor biosynthetic process|perinuclear region of cytoplasm|regulation of anoikis
hsa-miR-6722-3p	NM_001031702.3	156	-32.92	156	-32.92	22	4793	1952	SEMA5B	GeneID:54437,Genbank:NM_001256348.1,HGNC:HGNC:10737,MIM:609298	semaphorin 5B	GO:0005615,GO:0016021,GO:0038191,GO:0048675,GO:0050908,GO:0050919,GO:0097485	extracellular space|integral component of membrane|neuropilin binding|axon extension|detection of light stimulus involved in visual perception|negative chemotaxis|neuron projection guidance	path:hsa04360	Axon guidance
hsa-miR-6722-3p	NM_001031714.3	817	-166.49	168	-34.31	22	4668	1410 1641 1512 1461 4565	INF2	GeneID:64423,Genbank:NM_022489.3,HGNC:HGNC:23791,MIM:610982	inverted formin, FH2 and WH2 domain containing	GO:0003779,GO:0017048,GO:0030036,GO:0048471,GO:0090140	actin binding|Rho GTPase binding|actin cytoskeleton organization|perinuclear region of cytoplasm|regulation of mitochondrial fission
hsa-miR-6722-3p	NM_001031723.3	150	-30.56	150	-30.56	22	6088	18	DNAJB14	GeneID:79982,Genbank:NM_001278310.1,HGNC:HGNC:25881,MIM:617487	DnaJ heat shock protein family (Hsp40) member B14	GO:0005783,GO:0005789,GO:0016020,GO:0016021,GO:0030544,GO:0031965,GO:0043623,GO:0051085	endoplasmic reticulum|endoplasmic reticulum membrane|membrane|integral component of membrane|Hsp70 protein binding|nuclear membrane|cellular protein complex assembly|chaperone cofactor-dependent protein refolding
hsa-miR-6722-3p	NM_001031726.3	155	-35.57	155	-35.57	22	4412	1008	C19orf12	GeneID:83636,Genbank:NM_001256047.1,HGNC:HGNC:25443,MIM:614297	chromosome 19 open reading frame 12	GO:0005739,GO:0005783,GO:0005829,GO:0006914,GO:0006915,GO:0006979,GO:0016021,GO:0031966,GO:0051560	mitochondrion|endoplasmic reticulum|cytosol|autophagy|apoptotic process|response to oxidative stress|integral component of membrane|mitochondrial membrane|mitochondrial calcium ion homeostasis
hsa-miR-6722-3p	NM_001031801.1	313	-68.34	158	-36.64	22	2914	22 2541	LIMK2	GeneID:3985,Genbank:NM_005569.3,HGNC:HGNC:6614,MIM:601988	LIM domain kinase 2	GO:0004674,GO:0004871,GO:0005524,GO:0005634,GO:0005737,GO:0005801,GO:0007283,GO:0016310,GO:0035556,GO:0046872,GO:0046982	protein serine/threonine kinase activity|signal transducer activity|ATP binding|nucleus|cytoplasm|cis-Golgi network|spermatogenesis|phosphorylation|intracellular signal transduction|metal ion binding|protein heterodimerization activity	path:hsa04360,path:hsa04666,path:hsa04810,path:hsa05170	Axon guidance|Fc gamma R-mediated phagocytosis|Regulation of actin cytoskeleton|Human immunodeficiency virus 1 infection
hsa-miR-6722-3p	NM_001031853.4	159	-37.98	159	-37.98	22	2970	389	INSC	GeneID:387755,Genbank:XM_006718227.3,HGNC:HGNC:33116,MIM:610668	INSC, spindle orientation adaptor protein	GO:0005886,GO:0005938,GO:0007399,GO:0019904,GO:0030154,GO:0030674,GO:0031647,GO:0043234	plasma membrane|cell cortex|nervous system development|protein domain specific binding|cell differentiation|protein binding, bridging|regulation of protein stability|protein complex
hsa-miR-6722-3p	NM_001032279.1	152	-32.38	152	-32.38	22	1485	869	RCE1	GeneID:9986,Genbank:NM_005133.2,HGNC:HGNC:13721,MIM:605385	Ras converting CAAX endopeptidase 1	GO:0004175,GO:0004197,GO:0004222,GO:0005789,GO:0005829,GO:0005887,GO:0006508,GO:0016020,GO:0016579,GO:0030176,GO:0071586	endopeptidase activity|cysteine-type endopeptidase activity|metalloendopeptidase activity|endoplasmic reticulum membrane|cytosol|integral component of plasma membrane|proteolysis|membrane|protein deubiquitination|integral component of endoplasmic reticulum membrane|CAAX-box protein processing	path:hsa00900	Terpenoid backbone biosynthesis
hsa-miR-6722-3p	NM_001032295.1	161	-34.95	161	-34.95	22	1832	1612	SERPING1	GeneID:710,Genbank:NM_000062.2,HGNC:HGNC:1228,MIM:606860	serpin family G member 1			path:hsa04610,path:hsa05133	Complement and coagulation cascades|Pertussis
hsa-miR-6722-3p	NM_001032367.1	166	-33.17	166	-33.17	22	2342	1563	SPINT1	GeneID:6692,Genbank:XM_011521957.2,HGNC:HGNC:11246,MIM:605123	serine peptidase inhibitor, Kunitz type 1			path:hsa05202,path:hsa05215	Transcriptional misregulation in cancer|Prostate cancer
hsa-miR-6722-3p	NM_001032394.2	155	-30.1	155	-30.1	22	6896	62	ADGRG6	GeneID:57211,Genbank:NM_020455.5,HGNC:HGNC:13841,MIM:612243	adhesion G protein-coupled receptor G6	GO:0004930,GO:0005518,GO:0005622,GO:0005886,GO:0007005,GO:0007166,GO:0007186,GO:0007189,GO:0014037,GO:0016021,GO:0019933,GO:0022011,GO:0042552,GO:0043236,GO:0050840,GO:0060347	G-protein coupled receptor activity|collagen binding|intracellular|plasma membrane|mitochondrion organization|cell surface receptor signaling pathway|G-protein coupled receptor signaling pathway|adenylate cyclase-activating G-protein coupled receptor signaling pathway|Schwann cell differentiation|integral component of membrane|cAMP-mediated signaling|myelination in peripheral nervous system|myeli…
hsa-miR-6722-3p	NM_001032395.2	155	-30.1	155	-30.1	22	6850	62	ADGRG6	GeneID:57211,Genbank:NM_020455.5,HGNC:HGNC:13841,MIM:612243	adhesion G protein-coupled receptor G6	GO:0004930,GO:0005518,GO:0005622,GO:0005886,GO:0007005,GO:0007166,GO:0007186,GO:0007189,GO:0014037,GO:0016021,GO:0019933,GO:0022011,GO:0042552,GO:0043236,GO:0050840,GO:0060347	G-protein coupled receptor activity|collagen binding|intracellular|plasma membrane|mitochondrion organization|cell surface receptor signaling pathway|G-protein coupled receptor signaling pathway|adenylate cyclase-activating G-protein coupled receptor signaling pathway|Schwann cell differentiation|integral component of membrane|cAMP-mediated signaling|myelination in peripheral nervous system|myeli…
hsa-miR-6722-3p	NM_001032999.2	169	-32.87	169	-32.87	22	7319	653	CBFA2T2	GeneID:9139,Genbank:XM_017028122.2,HGNC:HGNC:1536,MIM:603672	CBFA2/RUNX1 translocation partner 2	GO:0000122,GO:0003700,GO:0003714,GO:0005634,GO:0006351,GO:0010976,GO:0010977,GO:0045746,GO:0045892,GO:0046872,GO:0060575	negative regulation of transcription from RNA polymerase II promoter|DNA binding transcription factor activity|transcription corepressor activity|nucleus|transcription, DNA-templated|positive regulation of neuron projection development|negative regulation of neuron projection development|negative regulation of Notch signaling pathway|negative regulation of transcription, DNA-templated|metal ion b…
hsa-miR-6722-3p	NM_001033026.1	319	-68.28	166	-36.97	22	2754	2018 1186	TMEM259	GeneID:91304,Genbank:XM_024451773.1,HGNC:HGNC:17039,MIM:611011	transmembrane protein 259	GO:0005789,GO:0016021,GO:0034976,GO:1901215,GO:1904294	endoplasmic reticulum membrane|integral component of membrane|response to endoplasmic reticulum stress|negative regulation of neuron death|positive regulation of ERAD pathway
hsa-miR-6722-3p	NM_001033054.2	153	-31.75	153	-31.75	22	2801	988	AIPL1	GeneID:23746,Genbank:NM_001033055.2,HGNC:HGNC:359,MIM:604392	aryl hydrocarbon receptor interacting protein like 1			path:hsa04934	Cushing syndrome
hsa-miR-6722-3p	NM_001033055.2	153	-31.75	153	-31.75	22	2810	997	AIPL1	GeneID:23746,Genbank:NM_001033055.2,HGNC:HGNC:359,MIM:604392	aryl hydrocarbon receptor interacting protein like 1			path:hsa04934	Cushing syndrome
hsa-miR-6722-3p	NM_001033549.2	159	-34.65	159	-34.65	22	1505	1097	BABAM1	GeneID:29086,Genbank:NM_001033549.2,HGNC:HGNC:25008,MIM:612766	BRISC and BRCA1 A complex member 1	GO:0005634,GO:0005654,GO:0005737,GO:0005829,GO:0006302,GO:0006303,GO:0007049,GO:0010212,GO:0016569,GO:0016579,GO:0016604,GO:0045739,GO:0051301,GO:0070531,GO:0070536,GO:0070552,GO:0072425	nucleus|nucleoplasm|cytoplasm|cytosol|double-strand break repair|double-strand break repair via nonhomologous end joining|cell cycle|response to ionizing radiation|covalent chromatin modification|protein deubiquitination|nuclear body|positive regulation of DNA repair|cell division|BRCA1-A complex|protein K63-linked deubiquitination|BRISC complex|signal transduction involved in G2 DNA damage check…	path:hsa03440	Homologous recombination
hsa-miR-6722-3p	NM_001033551.2	154	-32.09	154	-32.09	22	5675	2533	TOM1L2	GeneID:146691,Genbank:NM_001288789.1,HGNC:HGNC:11984,MIM:615519	target of myb1 like 2 membrane trafficking protein	GO:0005622,GO:0006886,GO:0007165,GO:0019901,GO:0030276,GO:0045839,GO:0070062	intracellular|intracellular protein transport|signal transduction|protein kinase binding|clathrin binding|negative regulation of mitotic nuclear division|extracellular exosome
hsa-miR-6722-3p	NM_001033560.1	158	-32.3	158	-32.3	22	1807	1615	DNAAF4	GeneID:161582,Genbank:NM_001033560.1,HGNC:HGNC:21493,MIM:608706	dynein axonemal assembly factor 4	GO:0001764,GO:0003341,GO:0005634,GO:0005737,GO:0005829,GO:0005886,GO:0007368,GO:0030331,GO:0033146,GO:0036158,GO:0036159,GO:0061136	neuron migration|cilium movement|nucleus|cytoplasm|cytosol|plasma membrane|determination of left/right symmetry|estrogen receptor binding|regulation of intracellular estrogen receptor signaling pathway|outer dynein arm assembly|inner dynein arm assembly|regulation of proteasomal protein catabolic process
hsa-miR-6722-3p	NM_001033602.2	156	-30.81	156	-30.81	22	6957	6741	MTUS2	GeneID:23281,Genbank:XM_011535019.3,HGNC:HGNC:20595	microtubule associated scaffold protein 2	GO:0005634,GO:0005737,GO:0005874,GO:0008017,GO:0042803	nucleus|cytoplasm|microtubule|microtubule binding|protein homodimerization activity
hsa-miR-6722-3p	NM_001034852.2	168	-31.49	168	-31.49	22	3716	333	SMOC1	GeneID:64093,Genbank:XM_005267995.1,HGNC:HGNC:20318,MIM:608488	SPARC related modular calcium binding 1	GO:0001654,GO:0005509,GO:0005604,GO:0007165,GO:0030154,GO:0045667,GO:0050840,GO:0060173	eye development|calcium ion binding|basement membrane|signal transduction|cell differentiation|regulation of osteoblast differentiation|extracellular matrix binding|limb development
hsa-miR-6722-3p	NM_001034914.1	305	-63.78	153	-32.48	22	2735	1025 2320	KCNIP3	GeneID:30818,Genbank:NM_013434.4,HGNC:HGNC:15523,MIM:604662	potassium voltage-gated channel interacting protein 3	GO:0000978,GO:0001078,GO:0003677,GO:0003714,GO:0005244,GO:0005267,GO:0005509,GO:0005634,GO:0005783,GO:0005794,GO:0005829,GO:0005886,GO:0006351,GO:0006357,GO:0006886,GO:0006915,GO:0007165,GO:0008076,GO:0015459,GO:0030424,GO:0030425,GO:0032993,GO:0043679,GO:0044325,GO:0061337,GO:0072659,GO:1901379	RNA polymerase II proximal promoter sequence-specific DNA binding|transcriptional repressor activity, RNA polymerase II proximal promoter sequence-specific DNA binding|DNA binding|transcription corepressor activity|voltage-gated ion channel activity|potassium channel activity|calcium ion binding|nucleus|endoplasmic reticulum|Golgi apparatus|cytosol|plasma membrane|transcription, DNA-templated|reg…
hsa-miR-6722-3p	NM_001035254.2	175	-41.62	175	-41.62	22	4161	1271	FAM102A	GeneID:399665,Genbank:NM_001035254.2,HGNC:HGNC:31419,MIM:610891	family with sequence similarity 102 member A
hsa-miR-6722-3p	NM_001035534.2	313	-62.04	159	-31.13	22	3779	2027 3439	FAM129B	GeneID:64855,Genbank:NM_001035534.2,HGNC:HGNC:25282,MIM:614045	family with sequence similarity 129 member B	GO:0003713,GO:0005634,GO:0005654,GO:0005737,GO:0005829,GO:0005886,GO:0005912,GO:0007411,GO:0008285,GO:0016525,GO:0030154,GO:0030948,GO:0032274,GO:0034337,GO:0040019,GO:0043066,GO:0044029,GO:0045296,GO:0045746,GO:0045892,GO:0045893,GO:0048743,GO:0070062,GO:2000279,GO:2000679	transcription coactivator activity|nucleus|nucleoplasm|cytoplasm|cytosol|plasma membrane|adherens junction|axon guidance|negative regulation of cell proliferation|negative regulation of angiogenesis|cell differentiation|negative regulation of vascular endothelial growth factor receptor signaling pathway|gonadotropin secretion|RNA folding|positive regulation of embryonic development|negative regul…
hsa-miR-6722-3p	NM_001036.4	150	-30.5	150	-30.5	22	15590	4647	RYR3	GeneID:6263,Genbank:XM_017022477.1,HGNC:HGNC:10485,MIM:180903	ryanodine receptor 3			path:hsa04020,path:hsa04371,path:hsa04713,path:hsa04921,path:hsa04970,path:hsa05010	Calcium signaling pathway|Apelin signaling pathway|Circadian entrainment|Oxytocin signaling pathway|Salivary secretion|Alzheimer disease
hsa-miR-6722-3p	NM_001036645.1	155	-30.91	155	-30.91	22	915	730	HHLA3	GeneID:11147,Genbank:XM_011540547.3,HGNC:HGNC:4906,MIM:604372	HERV-H LTR-associating 3	GO:0005102,GO:0005783,GO:0005789,GO:0006621,GO:0010869,GO:0048471,GO:2000209	receptor binding|endoplasmic reticulum|endoplasmic reticulum membrane|protein retention in ER lumen|regulation of receptor biosynthetic process|perinuclear region of cytoplasm|regulation of anoikis
hsa-miR-6722-3p	NM_001036646.1	155	-30.91	155	-30.91	22	814	629	HHLA3	GeneID:11147,Genbank:XM_011540547.3,HGNC:HGNC:4906,MIM:604372	HERV-H LTR-associating 3	GO:0005102,GO:0005783,GO:0005789,GO:0006621,GO:0010869,GO:0048471,GO:2000209	receptor binding|endoplasmic reticulum|endoplasmic reticulum membrane|protein retention in ER lumen|regulation of receptor biosynthetic process|perinuclear region of cytoplasm|regulation of anoikis
hsa-miR-6722-3p	NM_001037144.6	171	-37.47	171	-37.47	22	4180	1424	CNTROB	GeneID:116840,Genbank:XM_017024129.1,HGNC:HGNC:29616,MIM:611425	centrobin, centriole duplication and spindle assembly protein	GO:0005813,GO:0005814,GO:0005829,GO:0007099,GO:0019904,GO:0051299,GO:1902410	centrosome|centriole|cytosol|centriole replication|protein domain specific binding|centrosome separation|mitotic cytokinetic process
hsa-miR-6722-3p	NM_001037160.2	158	-30.85	158	-30.85	22	2719	74	CYS1	GeneID:192668,Genbank:NM_001037160.2,HGNC:HGNC:18525	cystin 1	GO:0005829,GO:0005856,GO:0005929,GO:0060170,GO:0070062	cytosol|cytoskeleton|cilium|ciliary membrane|extracellular exosome
hsa-miR-6722-3p	NM_001037283.1	164	-33.84	164	-33.84	22	3084	785	EIF3B	GeneID:8662,Genbank:XM_011515599.1,HGNC:HGNC:3280,MIM:603917	eukaryotic translation initiation factor 3 subunit B	GO:0003723,GO:0003743,GO:0005829,GO:0005852,GO:0006413,GO:0006446,GO:0031369,GO:0032947,GO:0070062,GO:0071541,GO:0075522,GO:0075525	RNA binding|translation initiation factor activity|cytosol|eukaryotic translation initiation factor 3 complex|translational initiation|regulation of translational initiation|translation initiation factor binding|protein complex scaffold activity|extracellular exosome|eukaryotic translation initiation factor 3 complex, eIF3m|IRES-dependent viral translational initiation|viral translational termina…	path:hsa03013	RNA transport
hsa-miR-6722-3p	NM_001037335.2	483	-93.66	168	-32.62	22	10002	6179 6300 1447	HELZ2	GeneID:85441,Genbank:NM_001037335.2,HGNC:HGNC:30021,MIM:611265	helicase with zinc finger 2	GO:0003677,GO:0003723,GO:0004386,GO:0005524,GO:0005654,GO:0006351,GO:0016020,GO:0019216,GO:0030374,GO:0045944,GO:0046872	DNA binding|RNA binding|helicase activity|ATP binding|nucleoplasm|transcription, DNA-templated|membrane|regulation of lipid metabolic process|ligand-dependent nuclear receptor transcription coactivator activity|positive regulation of transcription from RNA polymerase II promoter|metal ion binding
hsa-miR-6722-3p	NM_001037553.1	162	-38.27	162	-38.27	22	6435	4881	AGPAT3	GeneID:56894,Genbank:XM_006724031.3,HGNC:HGNC:326,MIM:614794	1-acylglycerol-3-phosphate O-acyltransferase 3	GO:0000139,GO:0003841,GO:0005635,GO:0005783,GO:0005789,GO:0005886,GO:0006654,GO:0008654,GO:0016020,GO:0016021,GO:0016024	Golgi membrane|1-acylglycerol-3-phosphate O-acyltransferase activity|nuclear envelope|endoplasmic reticulum|endoplasmic reticulum membrane|plasma membrane|phosphatidic acid biosynthetic process|phospholipid biosynthetic process|membrane|integral component of membrane|CDP-diacylglycerol biosynthetic process	path:hsa00561,path:hsa00564,path:hsa04072	Glycerolipid metabolism|Glycerophospholipid metabolism|Phospholipase D signaling pathway
hsa-miR-6722-3p	NM_001037806.3	160	-31.03	160	-31.03	22	4918	2566	NCKAP5L	GeneID:57701,Genbank:XM_006719525.2,HGNC:HGNC:29321,MIM:615104	NCK associated protein 5 like	GO:0001578,GO:0005737,GO:0005813,GO:0007019,GO:0035371	microtubule bundle formation|cytoplasm|centrosome|microtubule depolymerization|microtubule plus-end
hsa-miR-6722-3p	NM_001037967.3	157	-31.59	157	-31.59	22	1933	1417	ALAS2	GeneID:212,Genbank:NM_001037967.3,HGNC:HGNC:397,MIM:301300	5'-aminolevulinate synthase 2	GO:0001666,GO:0003870,GO:0005739,GO:0005743,GO:0005759,GO:0006782,GO:0006783,GO:0006879,GO:0016594,GO:0030170,GO:0030218,GO:0032364,GO:0042541,GO:0050662	response to hypoxia|5-aminolevulinate synthase activity|mitochondrion|mitochondrial inner membrane|mitochondrial matrix|protoporphyrinogen IX biosynthetic process|heme biosynthetic process|cellular iron ion homeostasis|glycine binding|pyridoxal phosphate binding|erythrocyte differentiation|oxygen homeostasis|hemoglobin biosynthetic process|coenzyme binding	path:hsa00260,path:hsa00860	Glycine, serine and threonine metabolism|Porphyrin and chlorophyll metabolism
hsa-miR-6722-3p	NM_001037968.3	157	-31.59	157	-31.59	22	2040	1524	ALAS2	GeneID:212,Genbank:NM_001037967.3,HGNC:HGNC:397,MIM:301300	5'-aminolevulinate synthase 2	GO:0001666,GO:0003870,GO:0005739,GO:0005743,GO:0005759,GO:0006782,GO:0006783,GO:0006879,GO:0016594,GO:0030170,GO:0030218,GO:0032364,GO:0042541,GO:0050662	response to hypoxia|5-aminolevulinate synthase activity|mitochondrion|mitochondrial inner membrane|mitochondrial matrix|protoporphyrinogen IX biosynthetic process|heme biosynthetic process|cellular iron ion homeostasis|glycine binding|pyridoxal phosphate binding|erythrocyte differentiation|oxygen homeostasis|hemoglobin biosynthetic process|coenzyme binding	path:hsa00260,path:hsa00860	Glycine, serine and threonine metabolism|Porphyrin and chlorophyll metabolism
hsa-miR-6722-3p	NM_001039029.2	158	-30.68	158	-30.68	22	3950	698	LRTM2	GeneID:654429,Genbank:XM_011521015.1,HGNC:HGNC:32443	leucine rich repeats and transmembrane domains 2	GO:0004860,GO:0005737,GO:0006469,GO:0016021,GO:0019221,GO:0046426,GO:0051965	protein kinase inhibitor activity|cytoplasm|negative regulation of protein kinase activity|integral component of membrane|cytokine-mediated signaling pathway|negative regulation of JAK-STAT cascade|positive regulation of synapse assembly
hsa-miR-6722-3p	NM_001039141.2	150	-30.17	150	-30.17	22	10159	6367	TRIOBP	GeneID:11078,Genbank:NM_001039141.2,HGNC:HGNC:17009,MIM:609761	TRIO and F-actin binding protein	GO:0005634,GO:0005737,GO:0005815,GO:0005925,GO:0007049,GO:0015629,GO:0017049,GO:0030047,GO:0030496,GO:0031625,GO:0045159,GO:0051015,GO:0051016,GO:0051301,GO:1900026	nucleus|cytoplasm|microtubule organizing center|focal adhesion|cell cycle|actin cytoskeleton|GTP-Rho binding|actin modification|midbody|ubiquitin protein ligase binding|myosin II binding|actin filament binding|barbed-end actin filament capping|cell division|positive regulation of substrate adhesion-dependent cell spreading
hsa-miR-6722-3p	NM_001039199.2	150	-33.37	150	-33.37	22	6212	2755	TTPAL	GeneID:79183,Genbank:XM_024452000.1,HGNC:HGNC:16114	alpha tocopherol transfer protein like	GO:0016020	membrane
hsa-miR-6722-3p	NM_001039211.2	167	-31.02	167	-31.02	22	3859	2267	ATAD3C	GeneID:219293,Genbank:NM_001039211.2,HGNC:HGNC:32151,MIM:617227	ATPase family, AAA domain containing 3C	GO:0005524,GO:0005739	ATP binding|mitochondrion
hsa-miR-6722-3p	NM_001039348.2	157	-31.35	157	-31.35	22	3094	388	EFEMP1	GeneID:2202,Genbank:NM_001039349.2,HGNC:HGNC:3218,MIM:601548	EGF containing fibulin extracellular matrix protein 1
hsa-miR-6722-3p	NM_001039349.2	157	-31.35	157	-31.35	22	3053	388	EFEMP1	GeneID:2202,Genbank:NM_001039349.2,HGNC:HGNC:3218,MIM:601548	EGF containing fibulin extracellular matrix protein 1
hsa-miR-6722-3p	NM_001039355.2	160	-38.56	160	-38.56	22	2417	1174	SLC25A29	GeneID:123096,Genbank:NM_152333.3,HGNC:HGNC:20116,MIM:615064	solute carrier family 25 member 29	GO:0005289,GO:0005292,GO:0005739,GO:0005743,GO:0006839,GO:0006865,GO:0015171,GO:0015174,GO:0015227,GO:0015822,GO:0016021,GO:0089709,GO:1903400,GO:1903401,GO:1990575	high-affinity arginine transmembrane transporter activity|high-affinity lysine transmembrane transporter activity|mitochondrion|mitochondrial inner membrane|mitochondrial transport|amino acid transport|amino acid transmembrane transporter activity|basic amino acid transmembrane transporter activity|acyl carnitine transmembrane transporter activity|ornithine transport|integral component of membran…	path:hsa04714	Thermogenesis
hsa-miR-6722-3p	NM_001039360.2	154	-30.06	154	-30.06	22	4188	1825	ZBTB7C	GeneID:201501,Genbank:XM_017025608.1,HGNC:HGNC:31700,MIM:616591	zinc finger and BTB domain containing 7C	GO:0003676,GO:0005634,GO:0008285,GO:0045600,GO:0045944,GO:0046872,GO:1903025	nucleic acid binding|nucleus|negative regulation of cell proliferation|positive regulation of fat cell differentiation|positive regulation of transcription from RNA polymerase II promoter|metal ion binding|regulation of RNA polymerase II regulatory region sequence-specific DNA binding
hsa-miR-6722-3p	NM_001039464.3	157	-32.07	157	-32.07	22	4390	4003	MROH7	GeneID:374977,Genbank:NM_001039464.3,HGNC:HGNC:24802	maestro heat like repeat family member 7	GO:0005615,GO:0016021	extracellular space|integral component of membrane
hsa-miR-6722-3p	NM_001039467.1	164	-32.38	164	-32.38	22	1493	262	RGS19	GeneID:10287,Genbank:XM_005260183.2,HGNC:HGNC:13735,MIM:605071	regulator of G protein signaling 19	GO:0001965,GO:0005096,GO:0005794,GO:0005903,GO:0006914,GO:0007186,GO:0007264,GO:0009968,GO:0016020,GO:0030136,GO:0031410,GO:0045121	G-protein alpha-subunit binding|GTPase activator activity|Golgi apparatus|brush border|autophagy|G-protein coupled receptor signaling pathway|small GTPase mediated signal transduction|negative regulation of signal transduction|membrane|clathrin-coated vesicle|cytoplasmic vesicle|membrane raft
hsa-miR-6722-3p	NM_001039476.2	155	-33.73	155	-33.73	22	2840	288	NPRL3	GeneID:8131,Genbank:NM_001077350.2,HGNC:HGNC:14124,MIM:600928	NPR3 like, GATOR1 complex subunit	GO:0003281,GO:0005096,GO:0005765,GO:0032007,GO:0034198,GO:0035909,GO:0038202,GO:0048738,GO:0060021,GO:1990130,GO:2000785	ventricular septum development|GTPase activator activity|lysosomal membrane|negative regulation of TOR signaling|cellular response to amino acid starvation|aorta morphogenesis|TORC1 signaling|cardiac muscle tissue development|palate development|GATOR1 complex|regulation of autophagosome assembly	path:hsa04150	mTOR signaling pathway
hsa-miR-6722-3p	NM_001039550.1	175	-33.17	175	-33.17	22	1978	939	DNAJB2	GeneID:3300,Genbank:NM_006736.5,HGNC:HGNC:5228,MIM:604139	DnaJ heat shock protein family (Hsp40) member B2	GO:0001671,GO:0005634,GO:0005737,GO:0005789,GO:0005829,GO:0006986,GO:0008285,GO:0016234,GO:0030308,GO:0030433,GO:0030544,GO:0031227,GO:0031396,GO:0031398,GO:0031593,GO:0031625,GO:0031965,GO:0032091,GO:0032436,GO:0032781,GO:0032880,GO:0042026,GO:0043161,GO:0051082,GO:0051087,GO:0061077,GO:0070628,GO:0090084,GO:0090086,GO:1903644	ATPase activator activity|nucleus|cytoplasm|endoplasmic reticulum membrane|cytosol|response to unfolded protein|negative regulation of cell proliferation|inclusion body|negative regulation of cell growth|ubiquitin-dependent ERAD pathway|Hsp70 protein binding|intrinsic component of endoplasmic reticulum membrane|regulation of protein ubiquitination|positive regulation of protein ubiquitination|pol…	path:hsa04141	Protein processing in endoplasmic reticulum
hsa-miR-6722-3p	NM_001039582.3	166	-31.09	166	-31.09	22	1888	1681	PNCK	GeneID:139728,Genbank:XM_011531107.2,HGNC:HGNC:13415,MIM:300680	pregnancy up-regulated nonubiquitous CaM kinase	GO:0004683,GO:0005516,GO:0005524,GO:0005622,GO:0005634,GO:0005737,GO:0018105,GO:0018107,GO:0035556	calmodulin-dependent protein kinase activity|calmodulin binding|ATP binding|intracellular|nucleus|cytoplasm|peptidyl-serine phosphorylation|peptidyl-threonine phosphorylation|intracellular signal transduction
hsa-miR-6722-3p	NM_001039617.1	162	-31.34	162	-31.34	22	1370	1070	ZDHHC19	GeneID:131540,Genbank:XM_006713494.2,HGNC:HGNC:20713	zinc finger DHHC-type containing 19	GO:0005783,GO:0016021,GO:0019706	endoplasmic reticulum|integral component of membrane|protein-cysteine S-palmitoyltransferase activity
hsa-miR-6722-3p	NM_001039659.1	172	-36.21	172	-36.21	22	1545	683	IL18BP	GeneID:10068,Genbank:XM_024448304.1,HGNC:HGNC:5987,MIM:604113	interleukin 18 binding protein	GO:0005576,GO:0005615,GO:0032496,GO:0035655,GO:0042007,GO:0042088,GO:0048019,GO:0070062,GO:0070301,GO:0071345,GO:0071356	extracellular region|extracellular space|response to lipopolysaccharide|interleukin-18-mediated signaling pathway|interleukin-18 binding|T-helper 1 type immune response|receptor antagonist activity|extracellular exosome|cellular response to hydrogen peroxide|cellular response to cytokine stimulus|cellular response to tumor necrosis factor
hsa-miR-6722-3p	NM_001039660.1	172	-36.21	172	-36.21	22	1433	571	IL18BP	GeneID:10068,Genbank:XM_024448304.1,HGNC:HGNC:5987,MIM:604113	interleukin 18 binding protein	GO:0005576,GO:0005615,GO:0032496,GO:0035655,GO:0042007,GO:0042088,GO:0048019,GO:0070062,GO:0070301,GO:0071345,GO:0071356	extracellular region|extracellular space|response to lipopolysaccharide|interleukin-18-mediated signaling pathway|interleukin-18 binding|T-helper 1 type immune response|receptor antagonist activity|extracellular exosome|cellular response to hydrogen peroxide|cellular response to cytokine stimulus|cellular response to tumor necrosis factor
hsa-miR-6722-3p	NM_001039671.2	313	-66.22	160	-33.3	22	2794	1839 1991	YIF1B	GeneID:90522,Genbank:NM_001039673.2,HGNC:HGNC:30511	Yip1 interacting factor homolog B, membrane trafficking protein	GO:0005789,GO:0005793,GO:0006888,GO:0030134,GO:0030173	endoplasmic reticulum membrane|endoplasmic reticulum-Golgi intermediate compartment|ER to Golgi vesicle-mediated transport|COPII-coated ER to Golgi transport vesicle|integral component of Golgi membrane
hsa-miR-6722-3p	NM_001039672.2	313	-66.22	160	-33.3	22	2812	1857 2009	YIF1B	GeneID:90522,Genbank:NM_001039673.2,HGNC:HGNC:30511	Yip1 interacting factor homolog B, membrane trafficking protein	GO:0005789,GO:0005793,GO:0006888,GO:0030134,GO:0030173	endoplasmic reticulum membrane|endoplasmic reticulum-Golgi intermediate compartment|ER to Golgi vesicle-mediated transport|COPII-coated ER to Golgi transport vesicle|integral component of Golgi membrane
hsa-miR-6722-3p	NM_001039673.2	313	-66.22	160	-33.3	22	2803	1848 2000	YIF1B	GeneID:90522,Genbank:NM_001039673.2,HGNC:HGNC:30511	Yip1 interacting factor homolog B, membrane trafficking protein	GO:0005789,GO:0005793,GO:0006888,GO:0030134,GO:0030173	endoplasmic reticulum membrane|endoplasmic reticulum-Golgi intermediate compartment|ER to Golgi vesicle-mediated transport|COPII-coated ER to Golgi transport vesicle|integral component of Golgi membrane
hsa-miR-6722-3p	NM_001039675.1	159	-31.13	159	-31.13	22	4035	667	UNC45A	GeneID:55898,Genbank:XM_024449984.1,HGNC:HGNC:30594,MIM:611219	unc-45 myosin chaperone A	GO:0005794,GO:0005829,GO:0007517,GO:0016607,GO:0030154,GO:0045296,GO:0048471,GO:0051879,GO:0061077	Golgi apparatus|cytosol|muscle organ development|nuclear speck|cell differentiation|cadherin binding|perinuclear region of cytoplasm|Hsp90 protein binding|chaperone-mediated protein folding
hsa-miR-6722-3p	NM_001039709.1	169	-32.87	169	-32.87	22	7449	783	CBFA2T2	GeneID:9139,Genbank:XM_017028122.2,HGNC:HGNC:1536,MIM:603672	CBFA2/RUNX1 translocation partner 2	GO:0000122,GO:0003700,GO:0003714,GO:0005634,GO:0006351,GO:0010976,GO:0010977,GO:0045746,GO:0045892,GO:0046872,GO:0060575	negative regulation of transcription from RNA polymerase II promoter|DNA binding transcription factor activity|transcription corepressor activity|nucleus|transcription, DNA-templated|positive regulation of neuron projection development|negative regulation of neuron projection development|negative regulation of Notch signaling pathway|negative regulation of transcription, DNA-templated|metal ion b…
hsa-miR-6722-3p	NM_001039847.2	178	-41.26	178	-41.26	22	958	746	GPX4	GeneID:2879,Genbank:NM_001039847.2,HGNC:HGNC:4556,MIM:138322	glutathione peroxidase 4			path:hsa00480,path:hsa04216	Glutathione metabolism|Ferroptosis
hsa-miR-6722-3p	NM_001039848.3	178	-41.26	178	-41.26	22	1186	974	GPX4	GeneID:2879,Genbank:NM_001039847.2,HGNC:HGNC:4556,MIM:138322	glutathione peroxidase 4			path:hsa00480,path:hsa04216	Glutathione metabolism|Ferroptosis
hsa-miR-6722-3p	NM_001039877.1	154	-32.06	154	-32.06	22	3242	123	STRN4	GeneID:29888,Genbank:XM_017026719.1,HGNC:HGNC:15721,MIM:614767	striatin 4	GO:0005516,GO:0005737,GO:0016020,GO:0032403,GO:0043197,GO:0043234,GO:0051721,GO:0070016	calmodulin binding|cytoplasm|membrane|protein complex binding|dendritic spine|protein complex|protein phosphatase 2A binding|armadillo repeat domain binding
hsa-miR-6722-3p	NM_001039887.2	338	-69.13	170	-36.41	22	2146	859 997	PROSER3	GeneID:148137,Genbank:NM_001039887.2,HGNC:HGNC:25204	proline and serine rich 3
hsa-miR-6722-3p	NM_001039936.2	156	-30.58	156	-30.58	22	3015	71	CHN2	GeneID:1124,Genbank:NM_001293069.1,HGNC:HGNC:1944,MIM:602857	chimerin 2	GO:0005070,GO:0005096,GO:0005737,GO:0005829,GO:0016020,GO:0035556,GO:0043087,GO:0046872,GO:0051056	SH3/SH2 adaptor activity|GTPase activator activity|cytoplasm|cytosol|membrane|intracellular signal transduction|regulation of GTPase activity|metal ion binding|regulation of small GTPase mediated signal transduction
hsa-miR-6722-3p	NM_001040007.2	316	-75.28	162	-42.65	22	2539	639 981	RSPO4	GeneID:343637,Genbank:NM_001040007.2,HGNC:HGNC:16175,MIM:610573	R-spondin 4	GO:0005576,GO:0008201,GO:0016055,GO:0030177,GO:0035878	extracellular region|heparin binding|Wnt signaling pathway|positive regulation of Wnt signaling pathway|nail development
hsa-miR-6722-3p	NM_001040110.1	156	-32.49	156	-32.49	22	3523	610	NRF1	GeneID:4899,Genbank:NM_001293163.1,HGNC:HGNC:7996,MIM:600879	nuclear respiratory factor 1			path:hsa04371,path:hsa05016	Apelin signaling pathway|Huntington disease
hsa-miR-6722-3p	NM_001040118.2	163	-33.09	163	-33.09	22	5155	391	ARAP1	GeneID:116985,Genbank:NM_001040118.2,HGNC:HGNC:16925,MIM:606646	ArfGAP with RhoGAP domain, ankyrin repeat and PH domain 1	GO:0001921,GO:0005096,GO:0005547,GO:0005654,GO:0005794,GO:0005802,GO:0005829,GO:0005886,GO:0007165,GO:0008360,GO:0030037,GO:0031410,GO:0031702,GO:0032580,GO:0043231,GO:0043547,GO:0045742,GO:0046872,GO:0051056,GO:0051270,GO:0051491,GO:0051497	positive regulation of receptor recycling|GTPase activator activity|phosphatidylinositol-3,4,5-trisphosphate binding|nucleoplasm|Golgi apparatus|trans-Golgi network|cytosol|plasma membrane|signal transduction|regulation of cell shape|actin filament reorganization involved in cell cycle|cytoplasmic vesicle|type 1 angiotensin receptor binding|Golgi cisterna membrane|intracellular membrane-bounded o…	path:hsa04144	Endocytosis
hsa-miR-6722-3p	NM_001040125.1	156	-31.57	156	-31.57	22	2279	995	PQLC2	GeneID:54896,Genbank:NM_001040125.1,HGNC:HGNC:26001,MIM:614760	PQ loop repeat containing 2	GO:0005765,GO:0015174,GO:0015181,GO:0015189,GO:0015809,GO:0015819,GO:0031301,GO:0043231,GO:0055085,GO:0080144	lysosomal membrane|basic amino acid transmembrane transporter activity|arginine transmembrane transporter activity|L-lysine transmembrane transporter activity|arginine transport|lysine transport|integral component of organelle membrane|intracellular membrane-bounded organelle|transmembrane transport|amino acid homeostasis
hsa-miR-6722-3p	NM_001040126.1	156	-31.57	156	-31.57	22	1667	383	PQLC2	GeneID:54896,Genbank:NM_001040125.1,HGNC:HGNC:26001,MIM:614760	PQ loop repeat containing 2	GO:0005765,GO:0015174,GO:0015181,GO:0015189,GO:0015809,GO:0015819,GO:0031301,GO:0043231,GO:0055085,GO:0080144	lysosomal membrane|basic amino acid transmembrane transporter activity|arginine transmembrane transporter activity|L-lysine transmembrane transporter activity|arginine transport|lysine transport|integral component of organelle membrane|intracellular membrane-bounded organelle|transmembrane transport|amino acid homeostasis
hsa-miR-6722-3p	NM_001040134.1	158	-30.85	158	-30.85	22	2758	1940	PALM	GeneID:5064,Genbank:NM_002579.2,HGNC:HGNC:8594,MIM:608134	paralemmin	GO:0005634,GO:0005886,GO:0005887,GO:0006928,GO:0007010,GO:0007193,GO:0007194,GO:0008360,GO:0014069,GO:0016323,GO:0016327,GO:0030424,GO:0031410,GO:0031527,GO:0031750,GO:0032591,GO:0043231,GO:0051491,GO:0060074,GO:0060160,GO:0071257,GO:0072659	nucleus|plasma membrane|integral component of plasma membrane|movement of cell or subcellular component|cytoskeleton organization|adenylate cyclase-inhibiting G-protein coupled receptor signaling pathway|negative regulation of adenylate cyclase activity|regulation of cell shape|postsynaptic density|basolateral plasma membrane|apicolateral plasma membrane|axon|cytoplasmic vesicle|filopodium membra…
hsa-miR-6722-3p	NM_001040160.2	167	-34.32	167	-34.32	22	793	403	METTL26	GeneID:84326,Genbank:NM_001040161.2,HGNC:HGNC:14141	methyltransferase like 26
hsa-miR-6722-3p	NM_001040165.2	167	-34.32	167	-34.32	22	733	403	METTL26	GeneID:84326,Genbank:NM_001040161.2,HGNC:HGNC:14141	methyltransferase like 26
hsa-miR-6722-3p	NM_001040168.1	153	-32.87	153	-32.87	22	1403	1314	LFNG	GeneID:3955,Genbank:NM_001166355.1,HGNC:HGNC:6560,MIM:602576	LFNG O-fucosylpeptide 3-beta-N-acetylglucosaminyltransferase			path:hsa00514,path:hsa04330,path:hsa05165	Other types of O-glycan biosynthesis|Notch signaling pathway|Human papillomavirus infection
hsa-miR-6722-3p	NM_001040214.2	153	-30.14	153	-30.14	22	3393	46	NKAIN2	GeneID:154215,Genbank:XM_024446340.1,HGNC:HGNC:16443,MIM:609758	sodium/potassium transporting ATPase interacting 2	GO:0002028,GO:0005886,GO:0016021	regulation of sodium ion transport|plasma membrane|integral component of membrane
hsa-miR-6722-3p	NM_001040272.5	153	-30.16	153	-30.16	22	7858	2639	ADAMTSL1	GeneID:92949,Genbank:XM_011518064.3,HGNC:HGNC:14632,MIM:609198	ADAMTS like 1	GO:0005578,GO:0005788,GO:0008233,GO:0036066	proteinaceous extracellular matrix|endoplasmic reticulum lumen|peptidase activity|protein O-linked fucosylation
hsa-miR-6722-3p	NM_001040273.2	308	-64.25	154	-32.4	22	3481	511 1617	TYSND1	GeneID:219743,Genbank:NM_001040273.2,HGNC:HGNC:28531,MIM:611017	trypsin domain containing 1	GO:0002020,GO:0004252,GO:0005777,GO:0006508,GO:0016020,GO:0016485,GO:0031998,GO:0042802,GO:0051260	protease binding|serine-type endopeptidase activity|peroxisome|proteolysis|membrane|protein processing|regulation of fatty acid beta-oxidation|identical protein binding|protein homooligomerization
hsa-miR-6722-3p	NM_001040439.1	166	-36.55	166	-36.55	22	5635	3895	MAPK8IP3	GeneID:23162,Genbank:XM_024450201.1,HGNC:HGNC:6884,MIM:605431	mitogen-activated protein kinase 8 interacting protein 3	GO:0000139,GO:0005078,GO:0005737,GO:0007257,GO:0008432,GO:0016192,GO:0019894,GO:0030159,GO:0046328	Golgi membrane|MAP-kinase scaffold activity|cytoplasm|activation of JUN kinase activity|JUN kinase binding|vesicle-mediated transport|kinesin binding|receptor signaling complex scaffold activity|regulation of JNK cascade	path:hsa04010	MAPK signaling pathway
hsa-miR-6722-3p	NM_001040440.2	165	-35.92	165	-35.92	22	2506	24	CCDC112	GeneID:153733,Genbank:NM_001040440.2,HGNC:HGNC:28599	coiled-coil domain containing 112
hsa-miR-6722-3p	NM_001040668.1	172	-38.29	172	-38.29	22	1890	1146	BCL2L12	GeneID:83596,Genbank:XM_017027346.2,HGNC:HGNC:13787,MIM:610837	BCL2 like 12
hsa-miR-6722-3p	NM_001040694.1	156	-34.29	156	-34.29	22	4146	2889	INCENP	GeneID:3619,Genbank:NM_001040694.1,HGNC:HGNC:6058,MIM:604411	inner centromere protein	GO:0000775,GO:0000776,GO:0000777,GO:0000800,GO:0000801,GO:0000910,GO:0005634,GO:0005654,GO:0005721,GO:0005819,GO:0005829,GO:0005874,GO:0007059,GO:0007062,GO:0010369,GO:0016604,GO:0016925,GO:0030496,GO:0043234	chromosome, centromeric region|kinetochore|condensed chromosome kinetochore|lateral element|central element|cytokinesis|nucleus|nucleoplasm|pericentric heterochromatin|spindle|cytosol|microtubule|chromosome segregation|sister chromatid cohesion|chromocenter|nuclear body|protein sumoylation|midbody|protein complex
hsa-miR-6722-3p	NM_001040701.1	150	-32.62	150	-32.62	22	3009	2396	FUT6	GeneID:2528,Genbank:NM_001040701.1,HGNC:HGNC:4017,MIM:136836	fucosyltransferase 6			path:hsa00601	Glycosphingolipid biosynthesis - lacto and neolacto series
hsa-miR-6722-3p	NM_001042.2	165	-31.27	165	-31.27	22	3159	2529	SLC2A4	GeneID:6517,Genbank:NM_001042.2,HGNC:HGNC:11009,MIM:138190	solute carrier family 2 member 4			path:hsa04068,path:hsa04152,path:hsa04910,path:hsa04920,path:hsa04930,path:hsa04931	FoxO signaling pathway|AMPK signaling pathway|Insulin signaling pathway|Adipocytokine signaling pathway|Type II diabetes mellitus|Insulin resistance
hsa-miR-6722-3p	NM_001042353.2	333	-67.66	171	-36.27	22	1827	623 811	FAM110A	GeneID:83541,Genbank:NM_001289145.1,HGNC:HGNC:16188,MIM:611393	family with sequence similarity 110 member A	GO:0000922,GO:0005737,GO:0005815	spindle pole|cytoplasm|microtubule organizing center
hsa-miR-6722-3p	NM_001042355.1	154	-36.63	154	-36.63	22	8584	5179	CYLD	GeneID:1540,Genbank:XM_017022979.1,HGNC:HGNC:2584,MIM:605018	CYLD lysine 63 deubiquitinase			path:hsa04217,path:hsa04380,path:hsa04622,path:hsa04625	Necroptosis|Osteoclast differentiation|RIG-I-like receptor signaling pathway|C-type lectin receptor signaling pathway
hsa-miR-6722-3p	NM_001042412.1	154	-36.63	154	-36.63	22	8608	5203	CYLD	GeneID:1540,Genbank:XM_017022979.1,HGNC:HGNC:2584,MIM:605018	CYLD lysine 63 deubiquitinase			path:hsa04217,path:hsa04380,path:hsa04622,path:hsa04625	Necroptosis|Osteoclast differentiation|RIG-I-like receptor signaling pathway|C-type lectin receptor signaling pathway
hsa-miR-6722-3p	NM_001042467.2	158	-30.35	158	-30.35	22	3703	545	MLPH	GeneID:79083,Genbank:NM_001281474.1,HGNC:HGNC:29643,MIM:606526	melanophilin
hsa-miR-6722-3p	NM_001042475.2	167	-35.03	167	-35.03	22	7653	406	CEP85L	GeneID:387119,Genbank:XM_011535810.2,HGNC:HGNC:21638	centrosomal protein 85 like	GO:0005737,GO:0005813	cytoplasm|centrosome
hsa-miR-6722-3p	NM_001042479.1	155	-34.24	155	-34.24	22	3171	495	GEMIN8	GeneID:54960,Genbank:XM_017029618.2,HGNC:HGNC:26044,MIM:300962	gem nuclear organelle associated protein 8	GO:0000387,GO:0005634,GO:0005654,GO:0005737,GO:0005829,GO:0032797,GO:0034719,GO:0051170,GO:0097504	spliceosomal snRNP assembly|nucleus|nucleoplasm|cytoplasm|cytosol|SMN complex|SMN-Sm protein complex|nuclear import|Gemini of coiled bodies	path:hsa03013	RNA transport
hsa-miR-6722-3p	NM_001042480.1	155	-34.24	155	-34.24	22	3089	413	GEMIN8	GeneID:54960,Genbank:XM_017029618.2,HGNC:HGNC:26044,MIM:300962	gem nuclear organelle associated protein 8	GO:0000387,GO:0005634,GO:0005654,GO:0005737,GO:0005829,GO:0032797,GO:0034719,GO:0051170,GO:0097504	spliceosomal snRNP assembly|nucleus|nucleoplasm|cytoplasm|cytosol|SMN complex|SMN-Sm protein complex|nuclear import|Gemini of coiled bodies	path:hsa03013	RNA transport
hsa-miR-6722-3p	NM_001042494.1	161	-32.19	161	-32.19	22	7688	378	SLC12A6	GeneID:9990,Genbank:NM_001042495.1,HGNC:HGNC:10914,MIM:604878	solute carrier family 12 member 6	GO:0001525,GO:0005886,GO:0005887,GO:0006811,GO:0007268,GO:0010107,GO:0015079,GO:0015379,GO:0016021,GO:0016323,GO:0019901,GO:0022820,GO:0035826,GO:0035827,GO:0071476,GO:0071477	angiogenesis|plasma membrane|integral component of plasma membrane|ion transport|chemical synaptic transmission|potassium ion import|potassium ion transmembrane transporter activity|potassium:chloride symporter activity|integral component of membrane|basolateral plasma membrane|protein kinase binding|potassium ion symporter activity|rubidium ion transport|rubidium ion transmembrane transporter ac…
hsa-miR-6722-3p	NM_001042496.1	161	-32.19	161	-32.19	22	7754	378	SLC12A6	GeneID:9990,Genbank:NM_001042495.1,HGNC:HGNC:10914,MIM:604878	solute carrier family 12 member 6	GO:0001525,GO:0005886,GO:0005887,GO:0006811,GO:0007268,GO:0010107,GO:0015079,GO:0015379,GO:0016021,GO:0016323,GO:0019901,GO:0022820,GO:0035826,GO:0035827,GO:0071476,GO:0071477	angiogenesis|plasma membrane|integral component of plasma membrane|ion transport|chemical synaptic transmission|potassium ion import|potassium ion transmembrane transporter activity|potassium:chloride symporter activity|integral component of membrane|basolateral plasma membrane|protein kinase binding|potassium ion symporter activity|rubidium ion transport|rubidium ion transmembrane transporter ac…
hsa-miR-6722-3p	NM_001042536.2	159	-37.98	159	-37.98	22	2894	313	INSC	GeneID:387755,Genbank:XM_006718227.3,HGNC:HGNC:33116,MIM:610668	INSC, spindle orientation adaptor protein	GO:0005886,GO:0005938,GO:0007399,GO:0019904,GO:0030154,GO:0030674,GO:0031647,GO:0043234	plasma membrane|cell cortex|nervous system development|protein domain specific binding|cell differentiation|protein binding, bridging|regulation of protein stability|protein complex
hsa-miR-6722-3p	NM_001042539.2	326	-71.91	170	-35.99	22	2784	495 268	MAZ	GeneID:4150,Genbank:XM_006721047.4,HGNC:HGNC:6914,MIM:600999	MYC associated zinc finger protein	GO:0000979,GO:0003723,GO:0005634,GO:0006355,GO:0006367,GO:0006369,GO:0046872	RNA polymerase II core promoter sequence-specific DNA binding|RNA binding|nucleus|regulation of transcription, DNA-templated|transcription initiation from RNA polymerase II promoter|termination of RNA polymerase II transcription|metal ion binding
hsa-miR-6722-3p	NM_001042544.1	320	-64.87	161	-33.24	22	5163	3470 4904	LTBP4	GeneID:8425,Genbank:XM_011527387.1,HGNC:HGNC:6717,MIM:604710	latent transforming growth factor beta binding protein 4	GO:0001558,GO:0005024,GO:0005178,GO:0005509,GO:0005539,GO:0005576,GO:0005578,GO:0005615,GO:0006457,GO:0007179,GO:0007275,GO:0017015,GO:0030162,GO:0030252,GO:0031012,GO:0045595,GO:0050431,GO:0070062	regulation of cell growth|transforming growth factor beta-activated receptor activity|integrin binding|calcium ion binding|glycosaminoglycan binding|extracellular region|proteinaceous extracellular matrix|extracellular space|protein folding|transforming growth factor beta receptor signaling pathway|multicellular organism development|regulation of transforming growth factor beta receptor signaling…
hsa-miR-6722-3p	NM_001042545.1	320	-64.87	161	-33.24	22	4979	3286 4720	LTBP4	GeneID:8425,Genbank:XM_011527387.1,HGNC:HGNC:6717,MIM:604710	latent transforming growth factor beta binding protein 4	GO:0001558,GO:0005024,GO:0005178,GO:0005509,GO:0005539,GO:0005576,GO:0005578,GO:0005615,GO:0006457,GO:0007179,GO:0007275,GO:0017015,GO:0030162,GO:0030252,GO:0031012,GO:0045595,GO:0050431,GO:0070062	regulation of cell growth|transforming growth factor beta-activated receptor activity|integrin binding|calcium ion binding|glycosaminoglycan binding|extracellular region|proteinaceous extracellular matrix|extracellular space|protein folding|transforming growth factor beta receptor signaling pathway|multicellular organism development|regulation of transforming growth factor beta receptor signaling…
hsa-miR-6722-3p	NM_001042572.2	158	-31.68	158	-31.68	22	2248	113	CHD2	GeneID:1106,Genbank:NM_001271.3,HGNC:HGNC:1917,MIM:602119	chromodomain helicase DNA binding protein 2	GO:0001046,GO:0003677,GO:0003723,GO:0004003,GO:0005524,GO:0005634,GO:0005654,GO:0005730,GO:0006351,GO:0006357,GO:0006974,GO:0007517,GO:0016569,GO:0042393,GO:0043231,GO:0060218,GO:0070062	core promoter sequence-specific DNA binding|DNA binding|RNA binding|ATP-dependent DNA helicase activity|ATP binding|nucleus|nucleoplasm|nucleolus|transcription, DNA-templated|regulation of transcription from RNA polymerase II promoter|cellular response to DNA damage stimulus|muscle organ development|covalent chromatin modification|histone binding|intracellular membrane-bounded organelle|hematopoi…
hsa-miR-6722-3p	NM_001042574.2	159	-30.02	159	-30.02	22	5264	1023	CRTC3	GeneID:64784,Genbank:NM_022769.4,HGNC:HGNC:26148,MIM:608986	CREB regulated transcription coactivator 3	GO:0005634,GO:0005654,GO:0005737,GO:0005829,GO:0006351,GO:0008140,GO:0016032,GO:0032793,GO:0042116,GO:0043951,GO:0045944,GO:0050995,GO:0051289,GO:0097009	nucleus|nucleoplasm|cytoplasm|cytosol|transcription, DNA-templated|cAMP response element binding protein binding|viral process|positive regulation of CREB transcription factor activity|macrophage activation|negative regulation of cAMP-mediated signaling|positive regulation of transcription from RNA polymerase II promoter|negative regulation of lipid catabolic process|protein homotetramerization|e…	path:hsa05166	Human T-cell leukemia virus 1 infection
hsa-miR-6722-3p	NM_001042589.2	162	-31.36	162	-31.36	22	3481	799	TMEM8B	GeneID:51754,Genbank:XM_017014806.1,HGNC:HGNC:21427,MIM:616888	transmembrane protein 8B	GO:0005634,GO:0005739,GO:0005783,GO:0005886,GO:0007160,GO:0007346,GO:0009986,GO:0016021,GO:0040008	nucleus|mitochondrion|endoplasmic reticulum|plasma membrane|cell-matrix adhesion|regulation of mitotic cell cycle|cell surface|integral component of membrane|regulation of growth
hsa-miR-6722-3p	NM_001042590.2	162	-31.36	162	-31.36	22	3765	1083	TMEM8B	GeneID:51754,Genbank:XM_017014806.1,HGNC:HGNC:21427,MIM:616888	transmembrane protein 8B	GO:0005634,GO:0005739,GO:0005783,GO:0005886,GO:0007160,GO:0007346,GO:0009986,GO:0016021,GO:0040008	nucleus|mitochondrion|endoplasmic reticulum|plasma membrane|cell-matrix adhesion|regulation of mitotic cell cycle|cell surface|integral component of membrane|regulation of growth
hsa-miR-6722-3p	NM_001042600.2	168	-31.97	168	-31.97	22	2721	1289	MAP4K1	GeneID:11184,Genbank:NM_001042600.2,HGNC:HGNC:6863,MIM:601983	mitogen-activated protein kinase kinase kinase kinase 1	GO:0000185,GO:0004672,GO:0004674,GO:0005524,GO:0005737,GO:0006468,GO:0006950,GO:0007257,GO:0007346,GO:0008283,GO:0008349,GO:0016020,GO:0018105,GO:0035556,GO:0042981,GO:0046777	activation of MAPKKK activity|protein kinase activity|protein serine/threonine kinase activity|ATP binding|cytoplasm|protein phosphorylation|response to stress|activation of JUN kinase activity|regulation of mitotic cell cycle|cell proliferation|MAP kinase kinase kinase kinase activity|membrane|peptidyl-serine phosphorylation|intracellular signal transduction|regulation of apoptotic process|prote…	path:hsa04010	MAPK signaling pathway
hsa-miR-6722-3p	NM_001042610.2	164	-35.58	164	-35.58	22	2179	1332	DBNDD1	GeneID:79007,Genbank:NM_001288709.1,HGNC:HGNC:28455	dysbindin domain containing 1	GO:0030672,GO:0031175	synaptic vesicle membrane|neuron projection development
hsa-miR-6722-3p	NM_001042632.2	175	-41.53	175	-41.53	22	3166	911	SNX21	GeneID:90203,Genbank:XM_011529098.2,HGNC:HGNC:16154	sorting nexin family member 21	GO:0005546,GO:0015031,GO:0030659,GO:0031901,GO:0032266	phosphatidylinositol-4,5-bisphosphate binding|protein transport|cytoplasmic vesicle membrane|early endosome membrane|phosphatidylinositol-3-phosphate binding
hsa-miR-6722-3p	NM_001042633.2	175	-41.53	175	-41.53	22	3184	929	SNX21	GeneID:90203,Genbank:XM_011529098.2,HGNC:HGNC:16154	sorting nexin family member 21	GO:0005546,GO:0015031,GO:0030659,GO:0031901,GO:0032266	phosphatidylinositol-4,5-bisphosphate binding|protein transport|cytoplasmic vesicle membrane|early endosome membrane|phosphatidylinositol-3-phosphate binding
hsa-miR-6722-3p	NM_001042678.1	171	-36.31	171	-36.31	22	1346	200	RHOC	GeneID:389,Genbank:NM_001042678.1,HGNC:HGNC:669,MIM:165380	ras homolog family member C
hsa-miR-6722-3p	NM_001042681.1	483	-105.04	170	-39.16	22	8022	3568 3658 3192	RERE	GeneID:473,Genbank:XM_017001358.1,HGNC:HGNC:9965,MIM:605226	arginine-glutamic acid dipeptide repeats	GO:0000118,GO:0001105,GO:0001106,GO:0003682,GO:0003700,GO:0005634,GO:0006338,GO:0006607,GO:0008267,GO:0008270,GO:0021691,GO:0021930,GO:0021942,GO:0043565,GO:0048755,GO:0048813	histone deacetylase complex|RNA polymerase II transcription coactivator activity|RNA polymerase II transcription corepressor activity|chromatin binding|DNA binding transcription factor activity|nucleus|chromatin remodeling|NLS-bearing protein import into nucleus|poly-glutamine tract binding|zinc ion binding|cerebellar Purkinje cell layer maturation|cerebellar granule cell precursor proliferation|…
hsa-miR-6722-3p	NM_001042682.1	483	-105.04	170	-39.16	22	6321	1867 1957 1491	RERE	GeneID:473,Genbank:XM_017001358.1,HGNC:HGNC:9965,MIM:605226	arginine-glutamic acid dipeptide repeats	GO:0000118,GO:0001105,GO:0001106,GO:0003682,GO:0003700,GO:0005634,GO:0006338,GO:0006607,GO:0008267,GO:0008270,GO:0021691,GO:0021930,GO:0021942,GO:0043565,GO:0048755,GO:0048813	histone deacetylase complex|RNA polymerase II transcription coactivator activity|RNA polymerase II transcription corepressor activity|chromatin binding|DNA binding transcription factor activity|nucleus|chromatin remodeling|NLS-bearing protein import into nucleus|poly-glutamine tract binding|zinc ion binding|cerebellar Purkinje cell layer maturation|cerebellar granule cell precursor proliferation|…
hsa-miR-6722-3p	NM_001042728.2	310	-61.41	157	-30.96	22	2780	204 119	RARG	GeneID:5916,Genbank:NM_001243731.1,HGNC:HGNC:9866,MIM:180190	retinoic acid receptor gamma
hsa-miR-6722-3p	NM_001043318.2	154	-31.32	154	-31.32	22	7721	1532	ELMSAN1	GeneID:91748,Genbank:XM_005268206.1,HGNC:HGNC:19853	ELM2 and Myb/SANT domain containing 1	GO:0000118,GO:0003700,GO:0005654,GO:0005667,GO:0006351,GO:0006357,GO:0008134,GO:0044212	histone deacetylase complex|DNA binding transcription factor activity|nucleoplasm|transcription factor complex|transcription, DNA-templated|regulation of transcription from RNA polymerase II promoter|transcription factor binding|transcription regulatory region DNA binding
hsa-miR-6722-3p	NM_001044370.1	478	-107.84	165	-39.9	22	2531	268 39 60	MPPED1	GeneID:758,Genbank:NM_001044370.1,HGNC:HGNC:1306,MIM:602112	metallophosphoesterase domain containing 1	GO:0016787	hydrolase activity
hsa-miR-6722-3p	NM_001045556.2	154	-35.96	154	-35.96	22	3506	857	SLA	GeneID:6503,Genbank:NM_001282965.1,HGNC:HGNC:10902,MIM:601099	Src like adaptor	GO:0004715,GO:0005070,GO:0005102,GO:0005768,GO:0007169,GO:0016477,GO:0030154,GO:0031234,GO:0038083,GO:0042127,GO:0045087	non-membrane spanning protein tyrosine kinase activity|SH3/SH2 adaptor activity|receptor binding|endosome|transmembrane receptor protein tyrosine kinase signaling pathway|cell migration|cell differentiation|extrinsic component of cytoplasmic side of plasma membrane|peptidyl-tyrosine autophosphorylation|regulation of cell proliferation|innate immune response
hsa-miR-6722-3p	NM_001045557.2	154	-35.96	154	-35.96	22	3228	579	SLA	GeneID:6503,Genbank:NM_001282965.1,HGNC:HGNC:10902,MIM:601099	Src like adaptor	GO:0004715,GO:0005070,GO:0005102,GO:0005768,GO:0007169,GO:0016477,GO:0030154,GO:0031234,GO:0038083,GO:0042127,GO:0045087	non-membrane spanning protein tyrosine kinase activity|SH3/SH2 adaptor activity|receptor binding|endosome|transmembrane receptor protein tyrosine kinase signaling pathway|cell migration|cell differentiation|extrinsic component of cytoplasmic side of plasma membrane|peptidyl-tyrosine autophosphorylation|regulation of cell proliferation|innate immune response
hsa-miR-6722-3p	NM_001048183.2	334	-70.14	171	-35.18	22	6253	2298 69	PHACTR4	GeneID:65979,Genbank:NM_001350159.1,HGNC:HGNC:25793,MIM:608726	phosphatase and actin regulator 4	GO:0001755,GO:0001843,GO:0003779,GO:0005737,GO:0007266,GO:0008157,GO:0030027,GO:0030036,GO:0043085,GO:0048484,GO:0051726,GO:0061386,GO:0072542,GO:2001045	neural crest cell migration|neural tube closure|actin binding|cytoplasm|Rho protein signal transduction|protein phosphatase 1 binding|lamellipodium|actin cytoskeleton organization|positive regulation of catalytic activity|enteric nervous system development|regulation of cell cycle|closure of optic fissure|protein phosphatase activator activity|negative regulation of integrin-mediated signaling pa…
hsa-miR-6722-3p	NM_001048200.2	157	-31.06	157	-31.06	22	7621	3278	HIPK3	GeneID:10114,Genbank:NM_001278163.1,HGNC:HGNC:4915,MIM:604424	homeodomain interacting protein kinase 3	GO:0004672,GO:0004674,GO:0005524,GO:0005829,GO:0006355,GO:0006468,GO:0006915,GO:0009299,GO:0016604,GO:0016605,GO:0018105,GO:0018107,GO:0043066,GO:0043508	protein kinase activity|protein serine/threonine kinase activity|ATP binding|cytosol|regulation of transcription, DNA-templated|protein phosphorylation|apoptotic process|mRNA transcription|nuclear body|PML body|peptidyl-serine phosphorylation|peptidyl-threonine phosphorylation|negative regulation of apoptotic process|negative regulation of JUN kinase activity	path:hsa04218	Cellular senescence
hsa-miR-6722-3p	NM_001051.4	157	-31.93	157	-31.93	22	4171	2641	SSTR3	GeneID:6753,Genbank:XM_005261721.4,HGNC:HGNC:11332,MIM:182453	somatostatin receptor 3	GO:0004930,GO:0004994,GO:0005102,GO:0005737,GO:0005886,GO:0005887,GO:0007186,GO:0007187,GO:0007218,GO:0007267,GO:0007268,GO:0007283,GO:0008285,GO:0008628,GO:0021549,GO:0030900,GO:0042594,GO:0042923,GO:0043005,GO:0060170,GO:0071385,GO:0071392,GO:0097730	G-protein coupled receptor activity|somatostatin receptor activity|receptor binding|cytoplasm|plasma membrane|integral component of plasma membrane|G-protein coupled receptor signaling pathway|G-protein coupled receptor signaling pathway, coupled to cyclic nucleotide second messenger|neuropeptide signaling pathway|cell-cell signaling|chemical synaptic transmission|spermatogenesis|negative regulat…	path:hsa04080	Neuroactive ligand-receptor interaction
hsa-miR-6722-3p	NM_001052.2	159	-31.16	159	-31.16	22	1258	1141	SSTR4	GeneID:6754,Genbank:NM_001052.2,HGNC:HGNC:11333,MIM:182454	somatostatin receptor 4	GO:0004994,GO:0005737,GO:0005886,GO:0005887,GO:0007186,GO:0007187,GO:0007268,GO:0008285,GO:0016477,GO:0019369,GO:0030815,GO:0030900,GO:0042923,GO:0043005,GO:0043410,GO:0071385	somatostatin receptor activity|cytoplasm|plasma membrane|integral component of plasma membrane|G-protein coupled receptor signaling pathway|G-protein coupled receptor signaling pathway, coupled to cyclic nucleotide second messenger|chemical synaptic transmission|negative regulation of cell proliferation|cell migration|arachidonic acid metabolic process|negative regulation of cAMP metabolic proces…	path:hsa04080	Neuroactive ligand-receptor interaction
hsa-miR-6722-3p	NM_001060.5	158	-31.38	158	-31.38	22	2619	873	TBXA2R	GeneID:6915,Genbank:NM_201636.2,HGNC:HGNC:11608,MIM:188070	thromboxane A2 receptor			path:hsa04020,path:hsa04080,path:hsa04611	Calcium signaling pathway|Neuroactive ligand-receptor interaction|Platelet activation
hsa-miR-6722-3p	NM_001075098.3	167	-34.7	167	-34.7	22	4159	23	MOCS1	GeneID:4337,Genbank:NM_001075098.3,HGNC:HGNC:7190,MIM:603707	molybdenum cofactor synthesis 1	GO:0005525,GO:0005634,GO:0005829,GO:0006777,GO:0019008,GO:0032324,GO:0046872,GO:0051539,GO:0061798,GO:0061799	GTP binding|nucleus|cytosol|Mo-molybdopterin cofactor biosynthetic process|molybdopterin synthase complex|molybdopterin cofactor biosynthetic process|metal ion binding|4 iron, 4 sulfur cluster binding|GTP 3',8'-cyclase activity|cyclic pyranopterin monophosphate synthase activity	path:hsa00790	Folate biosynthesis
hsa-miR-6722-3p	NM_001076677.2	158	-36.21	158	-36.21	22	1210	210	CLTA	GeneID:1211,Genbank:XM_024447409.1,HGNC:HGNC:2090,MIM:118960	clathrin light chain A	GO:0005198,GO:0005819,GO:0005829,GO:0005886,GO:0006886,GO:0007018,GO:0007049,GO:0016020,GO:0019886,GO:0030118,GO:0030125,GO:0030130,GO:0030132,GO:0030672,GO:0031410,GO:0032050,GO:0032403,GO:0032588,GO:0032802,GO:0034383,GO:0036020,GO:0042277,GO:0045334,GO:0048268,GO:0051020,GO:0051301,GO:0061024,GO:0071439,GO:0072583	structural molecule activity|spindle|cytosol|plasma membrane|intracellular protein transport|microtubule-based movement|cell cycle|membrane|antigen processing and presentation of exogenous peptide antigen via MHC class II|clathrin coat|clathrin vesicle coat|clathrin coat of trans-Golgi network vesicle|clathrin coat of coated pit|synaptic vesicle membrane|cytoplasmic vesicle|clathrin heavy chain b…	path:hsa04142,path:hsa04144,path:hsa04721,path:hsa04961,path:hsa05016,path:hsa05100	Lysosome|Endocytosis|Synaptic vesicle cycle|Endocrine and other factor-regulated calcium reabsorption|Huntington disease|Bacterial invasion of epithelial cells
hsa-miR-6722-3p	NM_001076683.1	328	-72.38	167	-40.28	22	4635	2817 2912	UBTF	GeneID:7343,Genbank:NM_001076683.1,HGNC:HGNC:12511,MIM:600673	upstream binding transcription factor	GO:0001164,GO:0001165,GO:0001650,GO:0003682,GO:0003723,GO:0005634,GO:0005654,GO:0005730,GO:0006356,GO:0006360,GO:0006361,GO:0006362,GO:0006363,GO:0045943,GO:0097110	RNA polymerase I CORE element sequence-specific DNA binding|RNA polymerase I upstream control element sequence-specific DNA binding|fibrillar center|chromatin binding|RNA binding|nucleus|nucleoplasm|nucleolus|regulation of transcription from RNA polymerase I promoter|transcription from RNA polymerase I promoter|transcription initiation from RNA polymerase I promoter|transcription elongation from …
hsa-miR-6722-3p	NM_001076684.2	328	-72.38	167	-40.28	22	4721	2903 2998	UBTF	GeneID:7343,Genbank:NM_001076683.1,HGNC:HGNC:12511,MIM:600673	upstream binding transcription factor	GO:0001164,GO:0001165,GO:0001650,GO:0003682,GO:0003723,GO:0005634,GO:0005654,GO:0005730,GO:0006356,GO:0006360,GO:0006361,GO:0006362,GO:0006363,GO:0045943,GO:0097110	RNA polymerase I CORE element sequence-specific DNA binding|RNA polymerase I upstream control element sequence-specific DNA binding|fibrillar center|chromatin binding|RNA binding|nucleus|nucleoplasm|nucleolus|regulation of transcription from RNA polymerase I promoter|transcription from RNA polymerase I promoter|transcription initiation from RNA polymerase I promoter|transcription elongation from …
hsa-miR-6722-3p	NM_001077183.2	161	-31.33	161	-31.33	22	5550	3617	TSC2	GeneID:7249,Genbank:XM_011522638.2,HGNC:HGNC:12363,MIM:191092	TSC complex subunit 2			path:hsa04072,path:hsa04115,path:hsa04140,path:hsa04150,path:hsa04151,path:hsa04152,path:hsa04211,path:hsa04218,path:hsa04714,path:hsa04910,path:hsa04919,path:hsa05163,path:hsa05165,path:hsa05231	Phospholipase D signaling pathway|p53 signaling pathway|Autophagy - animal|mTOR signaling pathway|PI3K-Akt signaling pathway|AMPK signaling pathway|Longevity regulating pathway|Cellular senescence|Thermogenesis|Insulin signaling pathway|Thyroid hormone signaling pathway|Human cytomegalovirus infection|Human papillomavirus infection|Choline metabolism in cancer
hsa-miR-6722-3p	NM_001077186.1	164	-36.64	164	-36.64	22	6831	6194	MYH14	GeneID:79784,Genbank:XM_011527320.2,HGNC:HGNC:23212,MIM:608568	myosin heavy chain 14	GO:0000146,GO:0001725,GO:0003009,GO:0005516,GO:0005524,GO:0005829,GO:0005903,GO:0007519,GO:0007605,GO:0008360,GO:0016020,GO:0016460,GO:0016887,GO:0019228,GO:0030048,GO:0030424,GO:0030426,GO:0030898,GO:0031032,GO:0042641,GO:0043209,GO:0051015,GO:0070062,GO:0070584,GO:0071625,GO:0097513	microfilament motor activity|stress fiber|skeletal muscle contraction|calmodulin binding|ATP binding|cytosol|brush border|skeletal muscle tissue development|sensory perception of sound|regulation of cell shape|membrane|myosin II complex|ATPase activity|neuronal action potential|actin filament-based movement|axon|growth cone|actin-dependent ATPase activity|actomyosin structure organization|actomyo…	path:hsa04530,path:hsa04810,path:hsa05132	Tight junction|Regulation of actin cytoskeleton|Salmonella infection
hsa-miR-6722-3p	NM_001077196.1	162	-31.75	162	-31.75	22	7786	1568	PDE11A	GeneID:50940,Genbank:NM_001077197.1,HGNC:HGNC:8773,MIM:604961	phosphodiesterase 11A			path:hsa00230,path:hsa04934,path:hsa05032	Purine metabolism|Cushing syndrome|Morphine addiction
hsa-miR-6722-3p	NM_001077197.1	162	-31.75	162	-31.75	22	8316	2098	PDE11A	GeneID:50940,Genbank:NM_001077197.1,HGNC:HGNC:8773,MIM:604961	phosphodiesterase 11A			path:hsa00230,path:hsa04934,path:hsa05032	Purine metabolism|Cushing syndrome|Morphine addiction
hsa-miR-6722-3p	NM_001077198.2	323	-67.56	166	-35.86	22	3910	3145 3047	ATG9A	GeneID:79065,Genbank:NM_024085.4,HGNC:HGNC:22408,MIM:612204	autophagy related 9A	GO:0000045,GO:0000407,GO:0000422,GO:0005768,GO:0005770,GO:0005776,GO:0005789,GO:0005802,GO:0015031,GO:0016020,GO:0016021,GO:0031667,GO:0031902,GO:0034497,GO:0043231,GO:0044805,GO:0055037	autophagosome assembly|phagophore assembly site|autophagy of mitochondrion|endosome|late endosome|autophagosome|endoplasmic reticulum membrane|trans-Golgi network|protein transport|membrane|integral component of membrane|response to nutrient levels|late endosome membrane|protein localization to phagophore assembly site|intracellular membrane-bounded organelle|late nucleophagy|recycling endosome	path:hsa04136,path:hsa04137,path:hsa04140	Autophagy - other|Mitophagy - animal|Autophagy - animal
hsa-miR-6722-3p	NM_001077238.1	156	-30.81	156	-30.81	22	3832	2061	SPPL2B	GeneID:56928,Genbank:XM_011528138.2,HGNC:HGNC:30627,MIM:608239	signal peptide peptidase like 2B	GO:0000139,GO:0005654,GO:0005765,GO:0005813,GO:0005886,GO:0006509,GO:0010008,GO:0010803,GO:0015629,GO:0016020,GO:0030660,GO:0031293,GO:0033619,GO:0042500,GO:0042803,GO:0050776,GO:0071458,GO:0071556	Golgi membrane|nucleoplasm|lysosomal membrane|centrosome|plasma membrane|membrane protein ectodomain proteolysis|endosome membrane|regulation of tumor necrosis factor-mediated signaling pathway|actin cytoskeleton|membrane|Golgi-associated vesicle membrane|membrane protein intracellular domain proteolysis|membrane protein proteolysis|aspartic endopeptidase activity, intramembrane cleaving|protein …
hsa-miR-6722-3p	NM_001077239.1	162	-31.97	162	-31.97	22	2695	1607	RNF214	GeneID:257160,Genbank:NM_207343.3,HGNC:HGNC:25335	ring finger protein 214	GO:0046872	metal ion binding
hsa-miR-6722-3p	NM_001077243.2	159	-30.21	159	-30.21	22	5621	5380	GRIA4	GeneID:2893,Genbank:XM_024448455.1,HGNC:HGNC:4574,MIM:138246	glutamate ionotropic receptor AMPA type subunit 4	GO:0004970,GO:0004971,GO:0005231,GO:0005234,GO:0005886,GO:0006810,GO:0007215,GO:0030054,GO:0030666,GO:0032281,GO:0043025,GO:0043197,GO:0045211,GO:1903561	ionotropic glutamate receptor activity|AMPA glutamate receptor activity|excitatory extracellular ligand-gated ion channel activity|extracellularly glutamate-gated ion channel activity|plasma membrane|transport|glutamate receptor signaling pathway|cell junction|endocytic vesicle membrane|AMPA glutamate receptor complex|neuronal cell body|dendritic spine|postsynaptic membrane|extracellular vesicle	path:hsa04024,path:hsa04080,path:hsa04713,path:hsa04723,path:hsa04724,path:hsa04728,path:hsa05031,path:hsa05033	cAMP signaling pathway|Neuroactive ligand-receptor interaction|Circadian entrainment|Retrograde endocannabinoid signaling|Glutamatergic synapse|Dopaminergic synapse|Amphetamine addiction|Nicotine addiction
hsa-miR-6722-3p	NM_001077261.3	163	-36.59	163	-36.59	22	8689	6257	NCOR2	GeneID:9612,Genbank:NM_001077261.3,HGNC:HGNC:7673,MIM:600848	nuclear receptor corepressor 2	GO:0000118,GO:0000122,GO:0000790,GO:0003677,GO:0003714,GO:0005112,GO:0005634,GO:0005654,GO:0006351,GO:0008134,GO:0016020,GO:0016363,GO:0016604,GO:0016922,GO:0017053,GO:0019216,GO:0042826,GO:0047485,GO:0072365,GO:1903799	histone deacetylase complex|negative regulation of transcription from RNA polymerase II promoter|nuclear chromatin|DNA binding|transcription corepressor activity|Notch binding|nucleus|nucleoplasm|transcription, DNA-templated|transcription factor binding|membrane|nuclear matrix|nuclear body|ligand-dependent nuclear receptor binding|transcriptional repressor complex|regulation of lipid metabolic pr…	path:hsa04330,path:hsa05169	Notch signaling pathway|Epstein-Barr virus infection
hsa-miR-6722-3p	NM_001077263.2	163	-31.12	163	-31.12	22	3462	2367	TMPRSS13	GeneID:84000,Genbank:NM_001206789.1,HGNC:HGNC:29808,MIM:610050	transmembrane serine protease 13	GO:0004252,GO:0005044,GO:0016021,GO:0072562	serine-type endopeptidase activity|scavenger receptor activity|integral component of membrane|blood microparticle	path:hsa05164	Influenza A
hsa-miR-6722-3p	NM_001077358.1	162	-31.75	162	-31.75	22	1869	1808	PDE11A	GeneID:50940,Genbank:NM_001077197.1,HGNC:HGNC:8773,MIM:604961	phosphodiesterase 11A			path:hsa00230,path:hsa04934,path:hsa05032	Purine metabolism|Cushing syndrome|Morphine addiction
hsa-miR-6722-3p	NM_001077401.1	158	-33.9	158	-33.9	22	4126	1819	ACVRL1	GeneID:94,Genbank:XM_005269235.2,HGNC:HGNC:175,MIM:601284	activin A receptor like type 1			path:hsa04060	Cytokine-cytokine receptor interaction
hsa-miR-6722-3p	NM_001077490.2	163	-32.84	163	-32.84	22	3784	1698	GNAS	GeneID:2778,Genbank:XM_017027821.1,HGNC:HGNC:4392,MIM:139320	GNAS complex locus	GO:0003924,GO:0004871,GO:0005159,GO:0005525,GO:0005834,GO:0007191,GO:0007606,GO:0030819,GO:0031683,GO:0031698,GO:0031748,GO:0031852,GO:0035255,GO:0043547,GO:0043950,GO:0046872,GO:0051430,GO:0071880	GTPase activity|signal transducer activity|insulin-like growth factor receptor binding|GTP binding|heterotrimeric G-protein complex|adenylate cyclase-activating dopamine receptor signaling pathway|sensory perception of chemical stimulus|positive regulation of cAMP biosynthetic process|G-protein beta/gamma-subunit complex binding|beta-2 adrenergic receptor binding|D1 dopamine receptor binding|mu-t…	path:hsa01522,path:hsa04015,path:hsa04020,path:hsa04024,path:hsa04072,path:hsa04261,path:hsa04270,path:hsa04540,path:hsa04611,path:hsa04713,path:hsa04714,path:hsa04724,path:hsa04726,path:hsa04728,path:hsa04730,path:hsa04750,path:hsa04911,path:hsa04912,path:hsa04913,path:hsa04915,path:hsa04916,path:hsa04918,path:hsa04921,path:hsa04922,path:hsa04923,path:hsa04924,path:hsa04925,path:hsa04926,path:hs…	Endocrine resistance|Rap1 signaling pathway|Calcium signaling pathway|cAMP signaling pathway|Phospholipase D signaling pathway|Adrenergic signaling in cardiomyocytes|Vascular smooth muscle contraction|Gap junction|Platelet activation|Circadian entrainment|Thermogenesis|Glutamatergic synapse|Serotonergic synapse|Dopaminergic synapse|Long-term depression|Inflammatory mediator regulation of TRP chan…
hsa-miR-6722-3p	NM_001077494.3	154	-33.43	154	-33.43	22	3125	1841	NFKB2	GeneID:4791,Genbank:NM_001288724.1,HGNC:HGNC:7795,MIM:164012	nuclear factor kappa B subunit 2			path:hsa04010,path:hsa04064,path:hsa04380,path:hsa04625,path:hsa05134,path:hsa05166,path:hsa05169,path:hsa05200,path:hsa05203,path:hsa05224	MAPK signaling pathway|NF-kappa B signaling pathway|Osteoclast differentiation|C-type lectin receptor signaling pathway|Legionellosis|Human T-cell leukemia virus 1 infection|Epstein-Barr virus infection|Pathways in cancer|Viral carcinogenesis|Breast cancer
hsa-miR-6722-3p	NM_001077527.2	152	-31.37	152	-31.37	22	3591	1555	JRK	GeneID:8629,Genbank:XM_011517355.2,HGNC:HGNC:6199,MIM:603210	Jrk helix-turn-helix protein	GO:0003677,GO:0005634,GO:0090263	DNA binding|nucleus|positive regulation of canonical Wnt signaling pathway
hsa-miR-6722-3p	NM_001077621.1	160	-33.03	160	-33.03	22	1609	812	VPS37D	GeneID:155382,Genbank:XM_017011779.1,HGNC:HGNC:18287,MIM:610039	VPS37D, ESCRT-I subunit	GO:0000813,GO:0010008,GO:0015031,GO:0016197,GO:0016236,GO:0019058,GO:0031902,GO:0036258,GO:0039702,GO:0043657,GO:0070062,GO:0075733	ESCRT I complex|endosome membrane|protein transport|endosomal transport|macroautophagy|viral life cycle|late endosome membrane|multivesicular body assembly|viral budding via host ESCRT complex|host cell|extracellular exosome|intracellular transport of virus	path:hsa04144	Endocytosis
hsa-miR-6722-3p	NM_001077663.2	175	-34.7	175	-34.7	22	4063	3813	URGCP	GeneID:55665,Genbank:NM_001077664.2,HGNC:HGNC:30890,MIM:610337	upregulator of cell proliferation	GO:0005525,GO:0005634,GO:0005829,GO:0007049	GTP binding|nucleus|cytosol|cell cycle
hsa-miR-6722-3p	NM_001077664.2	175	-34.7	175	-34.7	22	3835	3585	URGCP	GeneID:55665,Genbank:NM_001077664.2,HGNC:HGNC:30890,MIM:610337	upregulator of cell proliferation	GO:0005525,GO:0005634,GO:0005829,GO:0007049	GTP binding|nucleus|cytosol|cell cycle
hsa-miR-6722-3p	NM_001078171.1	150	-30.94	150	-30.94	22	1254	531	RTL8C	GeneID:8933,Genbank:NM_001078171.1,HGNC:HGNC:2569,MIM:300213	retrotransposon Gag like 8C	GO:0005886	plasma membrane
hsa-miR-6722-3p	NM_001078172.1	150	-30.94	150	-30.94	22	1275	533	RTL8A	GeneID:26071,Genbank:NM_001134321.1,HGNC:HGNC:24514	retrotransposon Gag like 8A
hsa-miR-6722-3p	NM_001078173.1	151	-30.94	151	-30.94	22	2038	530	RTL8B	GeneID:441518,Genbank:NM_001078173.1,HGNC:HGNC:33156	retrotransposon Gag like 8B
hsa-miR-6722-3p	NM_001078175.2	160	-34.19	160	-34.19	22	2308	476	SLC29A1	GeneID:2030,Genbank:NM_001304462.1,HGNC:HGNC:11003,MIM:602193	solute carrier family 29 member 1 (Augustine blood group)	GO:0005337,GO:0005886,GO:0005887,GO:0006139,GO:0007595,GO:0015858,GO:0015862,GO:0016020,GO:0016323,GO:0016324,GO:0030431,GO:0060079,GO:0071333,GO:0071456,GO:0098794	nucleoside transmembrane transporter activity|plasma membrane|integral component of plasma membrane|nucleobase-containing compound metabolic process|lactation|nucleoside transport|uridine transport|membrane|basolateral plasma membrane|apical plasma membrane|sleep|excitatory postsynaptic potential|cellular response to glucose stimulus|cellular response to hypoxia|postsynapse	path:hsa05034	Alcoholism
hsa-miR-6722-3p	NM_001078177.1	160	-34.19	160	-34.19	22	2503	671	SLC29A1	GeneID:2030,Genbank:NM_001304462.1,HGNC:HGNC:11003,MIM:602193	solute carrier family 29 member 1 (Augustine blood group)	GO:0005337,GO:0005886,GO:0005887,GO:0006139,GO:0007595,GO:0015858,GO:0015862,GO:0016020,GO:0016323,GO:0016324,GO:0030431,GO:0060079,GO:0071333,GO:0071456,GO:0098794	nucleoside transmembrane transporter activity|plasma membrane|integral component of plasma membrane|nucleobase-containing compound metabolic process|lactation|nucleoside transport|uridine transport|membrane|basolateral plasma membrane|apical plasma membrane|sleep|excitatory postsynaptic potential|cellular response to glucose stimulus|cellular response to hypoxia|postsynapse	path:hsa05034	Alcoholism
hsa-miR-6722-3p	NM_001079520.1	162	-32.37	162	-32.37	22	3766	1609	DACT1	GeneID:51339,Genbank:NM_016651.5,HGNC:HGNC:17748,MIM:607861	dishevelled binding antagonist of beta catenin 1
hsa-miR-6722-3p	NM_001079684.2	160	-31.7	160	-31.7	22	2759	509	KIAA1191	GeneID:57179,Genbank:NM_001287335.1,HGNC:HGNC:29209	KIAA1191	GO:0005737,GO:0016491	cytoplasm|oxidoreductase activity
hsa-miR-6722-3p	NM_001079685.2	160	-31.7	160	-31.7	22	2738	488	KIAA1191	GeneID:57179,Genbank:NM_001287335.1,HGNC:HGNC:29209	KIAA1191	GO:0005737,GO:0016491	cytoplasm|oxidoreductase activity
hsa-miR-6722-3p	NM_001079843.2	166	-31.46	166	-31.46	22	7964	1207	CASZ1	GeneID:54897,Genbank:NM_001079843.2,HGNC:HGNC:26002,MIM:609895	castor zinc finger 1
hsa-miR-6722-3p	NM_001079858.2	152	-34.02	152	-34.02	22	4895	1279	ADGRG2	GeneID:10149,Genbank:XM_006724455.3,HGNC:HGNC:4516,MIM:300572	adhesion G protein-coupled receptor G2	GO:0004930,GO:0005829,GO:0005886,GO:0005887,GO:0007166,GO:0007186,GO:0007283,GO:0009986,GO:0016021,GO:0016324,GO:0070062	G-protein coupled receptor activity|cytosol|plasma membrane|integral component of plasma membrane|cell surface receptor signaling pathway|G-protein coupled receptor signaling pathway|spermatogenesis|cell surface|integral component of membrane|apical plasma membrane|extracellular exosome
hsa-miR-6722-3p	NM_001079859.2	152	-34.02	152	-34.02	22	4853	1237	ADGRG2	GeneID:10149,Genbank:XM_006724455.3,HGNC:HGNC:4516,MIM:300572	adhesion G protein-coupled receptor G2	GO:0004930,GO:0005829,GO:0005886,GO:0005887,GO:0007166,GO:0007186,GO:0007283,GO:0009986,GO:0016021,GO:0016324,GO:0070062	G-protein coupled receptor activity|cytosol|plasma membrane|integral component of plasma membrane|cell surface receptor signaling pathway|G-protein coupled receptor signaling pathway|spermatogenesis|cell surface|integral component of membrane|apical plasma membrane|extracellular exosome
hsa-miR-6722-3p	NM_001079860.2	152	-34.02	152	-34.02	22	4829	1213	ADGRG2	GeneID:10149,Genbank:XM_006724455.3,HGNC:HGNC:4516,MIM:300572	adhesion G protein-coupled receptor G2	GO:0004930,GO:0005829,GO:0005886,GO:0005887,GO:0007166,GO:0007186,GO:0007283,GO:0009986,GO:0016021,GO:0016324,GO:0070062	G-protein coupled receptor activity|cytosol|plasma membrane|integral component of plasma membrane|cell surface receptor signaling pathway|G-protein coupled receptor signaling pathway|spermatogenesis|cell surface|integral component of membrane|apical plasma membrane|extracellular exosome
hsa-miR-6722-3p	NM_001079870.1	316	-66.54	159	-33.68	22	3893	2088 2073	HAP1	GeneID:9001,Genbank:NM_001079871.1,HGNC:HGNC:4812,MIM:600947	huntingtin associated protein 1	GO:0005634,GO:0005739,GO:0005764,GO:0005776,GO:0005783,GO:0005813,GO:0005814,GO:0005856,GO:0006887,GO:0006914,GO:0007268,GO:0007420,GO:0008021,GO:0008089,GO:0008090,GO:0008104,GO:0015031,GO:0015629,GO:0016234,GO:0017157,GO:0021549,GO:0021979,GO:0030030,GO:0030054,GO:0031587,GO:0032230,GO:0032901,GO:0044325,GO:0045742,GO:0047496,GO:0048011,GO:0048403,GO:0050769,GO:1902430,GO:1902513,GO:1902857,GO:…	nucleus|mitochondrion|lysosome|autophagosome|endoplasmic reticulum|centrosome|centriole|cytoskeleton|exocytosis|autophagy|chemical synaptic transmission|brain development|synaptic vesicle|anterograde axonal transport|retrograde axonal transport|protein localization|protein transport|actin cytoskeleton|inclusion body|regulation of exocytosis|cerebellum development|hypothalamus cell differentiation…	path:hsa04727,path:hsa05016	GABAergic synapse|Huntington disease
hsa-miR-6722-3p	NM_001079871.1	316	-66.54	159	-33.68	22	3869	2064 2049	HAP1	GeneID:9001,Genbank:NM_001079871.1,HGNC:HGNC:4812,MIM:600947	huntingtin associated protein 1	GO:0005634,GO:0005739,GO:0005764,GO:0005776,GO:0005783,GO:0005813,GO:0005814,GO:0005856,GO:0006887,GO:0006914,GO:0007268,GO:0007420,GO:0008021,GO:0008089,GO:0008090,GO:0008104,GO:0015031,GO:0015629,GO:0016234,GO:0017157,GO:0021549,GO:0021979,GO:0030030,GO:0030054,GO:0031587,GO:0032230,GO:0032901,GO:0044325,GO:0045742,GO:0047496,GO:0048011,GO:0048403,GO:0050769,GO:1902430,GO:1902513,GO:1902857,GO:…	nucleus|mitochondrion|lysosome|autophagosome|endoplasmic reticulum|centrosome|centriole|cytoskeleton|exocytosis|autophagy|chemical synaptic transmission|brain development|synaptic vesicle|anterograde axonal transport|retrograde axonal transport|protein localization|protein transport|actin cytoskeleton|inclusion body|regulation of exocytosis|cerebellum development|hypothalamus cell differentiation…	path:hsa04727,path:hsa05016	GABAergic synapse|Huntington disease
hsa-miR-6722-3p	NM_001079935.1	156	-32.72	156	-32.72	22	1020	423	OR7E24	GeneID:26648,Genbank:NM_001079935.1,HGNC:HGNC:8396	olfactory receptor family 7 subfamily E member 24			path:hsa04740	Olfactory transduction
hsa-miR-6722-3p	NM_001080114.1	165	-36.65	165	-36.65	22	4978	849	LDB3	GeneID:11155,Genbank:XM_011539185.2,HGNC:HGNC:15710,MIM:605906	LIM domain binding 3	GO:0005080,GO:0005856,GO:0008092,GO:0030018,GO:0031143,GO:0045214,GO:0046872,GO:0048471,GO:0051371	protein kinase C binding|cytoskeleton|cytoskeletal protein binding|Z disc|pseudopodium|sarcomere organization|metal ion binding|perinuclear region of cytoplasm|muscle alpha-actinin binding
hsa-miR-6722-3p	NM_001080115.1	155	-31.02	155	-31.02	22	1695	1190	LDB3	GeneID:11155,Genbank:XM_011539185.2,HGNC:HGNC:15710,MIM:605906	LIM domain binding 3	GO:0005080,GO:0005856,GO:0008092,GO:0030018,GO:0031143,GO:0045214,GO:0046872,GO:0048471,GO:0051371	protein kinase C binding|cytoskeleton|cytoskeletal protein binding|Z disc|pseudopodium|sarcomere organization|metal ion binding|perinuclear region of cytoplasm|muscle alpha-actinin binding
hsa-miR-6722-3p	NM_001080116.1	155	-31.02	155	-31.02	22	1659	1154	LDB3	GeneID:11155,Genbank:XM_011539185.2,HGNC:HGNC:15710,MIM:605906	LIM domain binding 3	GO:0005080,GO:0005856,GO:0008092,GO:0030018,GO:0031143,GO:0045214,GO:0046872,GO:0048471,GO:0051371	protein kinase C binding|cytoskeleton|cytoskeletal protein binding|Z disc|pseudopodium|sarcomere organization|metal ion binding|perinuclear region of cytoplasm|muscle alpha-actinin binding
hsa-miR-6722-3p	NM_001080156.2	162	-31.61	162	-31.61	22	2355	496	ARHGAP9	GeneID:64333,Genbank:NM_001319850.1,HGNC:HGNC:14130,MIM:610576	Rho GTPase activating protein 9	GO:0005096,GO:0005547,GO:0005576,GO:0005829,GO:0007165,GO:0034774,GO:0043312,GO:0051056	GTPase activator activity|phosphatidylinositol-3,4,5-trisphosphate binding|extracellular region|cytosol|signal transduction|secretory granule lumen|neutrophil degranulation|regulation of small GTPase mediated signal transduction
hsa-miR-6722-3p	NM_001080157.1	162	-31.61	162	-31.61	22	2604	851	ARHGAP9	GeneID:64333,Genbank:NM_001319850.1,HGNC:HGNC:14130,MIM:610576	Rho GTPase activating protein 9	GO:0005096,GO:0005547,GO:0005576,GO:0005829,GO:0007165,GO:0034774,GO:0043312,GO:0051056	GTPase activator activity|phosphatidylinositol-3,4,5-trisphosphate binding|extracellular region|cytosol|signal transduction|secretory granule lumen|neutrophil degranulation|regulation of small GTPase mediated signal transduction
hsa-miR-6722-3p	NM_001080209.2	161	-32.21	161	-32.21	22	3297	2156	TMEM200C	GeneID:645369,Genbank:XM_011525729.3,HGNC:HGNC:37208	transmembrane protein 200C	GO:0016021	integral component of membrane
hsa-miR-6722-3p	NM_001080395.2	170	-37.43	170	-37.43	22	5327	4232	AATK	GeneID:9625,Genbank:NM_001080395.2,HGNC:HGNC:21,MIM:605276	apoptosis associated tyrosine kinase	GO:0004674,GO:0005524,GO:0016021,GO:0048471	protein serine/threonine kinase activity|ATP binding|integral component of membrane|perinuclear region of cytoplasm
hsa-miR-6722-3p	NM_001080396.2	160	-32.31	160	-32.31	22	3859	129	FAM155A	GeneID:728215,Genbank:XM_011521109.3,HGNC:HGNC:33877	family with sequence similarity 155 member A	GO:0005886,GO:0016021,GO:0098703	plasma membrane|integral component of membrane|calcium ion import across plasma membrane
hsa-miR-6722-3p	NM_001080410.2	175	-33.25	175	-33.25	22	6939	2151	FBXO41	GeneID:150726,Genbank:NM_001080410.2,HGNC:HGNC:29409,MIM:609108	F-box protein 41	GO:0000209,GO:0004842,GO:0005829,GO:0043687	protein polyubiquitination|ubiquitin-protein transferase activity|cytosol|post-translational protein modification
hsa-miR-6722-3p	NM_001080418.2	322	-66.18	162	-34.51	22	3856	1820 3429	DLGAP3	GeneID:58512,Genbank:XM_011541879.2,HGNC:HGNC:30368,MIM:611413	DLG associated protein 3	GO:0001540,GO:0005886,GO:0006461,GO:0014069,GO:0019904,GO:0023052,GO:0030054,GO:0045202,GO:0045211	amyloid-beta binding|plasma membrane|protein complex assembly|postsynaptic density|protein domain specific binding|signaling|cell junction|synapse|postsynaptic membrane
hsa-miR-6722-3p	NM_001080423.3	159	-32.77	159	-32.77	22	7721	1088	GRIP2	GeneID:80852,Genbank:XM_011534142.3,HGNC:HGNC:23841	glutamate receptor interacting protein 2	GO:0005829,GO:0005886,GO:0030159	cytosol|plasma membrane|receptor signaling complex scaffold activity
hsa-miR-6722-3p	NM_001080424.2	156	-30.43	156	-30.43	22	6731	1805	KDM6B	GeneID:23135,Genbank:XM_005256549.3,HGNC:HGNC:29012,MIM:611577	lysine demethylase 6B	GO:0002437,GO:0003682,GO:0005634,GO:0005654,GO:0006338,GO:0008013,GO:0014823,GO:0021766,GO:0032452,GO:0043565,GO:0045165,GO:0045446,GO:0045944,GO:0046872,GO:0048333,GO:0051213,GO:0055007,GO:0060992,GO:0070301,GO:0071557,GO:0071558	inflammatory response to antigenic stimulus|chromatin binding|nucleus|nucleoplasm|chromatin remodeling|beta-catenin binding|response to activity|hippocampus development|histone demethylase activity|sequence-specific DNA binding|cell fate commitment|endothelial cell differentiation|positive regulation of transcription from RNA polymerase II promoter|metal ion binding|mesodermal cell differentiatio…
hsa-miR-6722-3p	NM_001080426.2	169	-31.74	169	-31.74	22	4119	2223	DUSP27	GeneID:92235,Genbank:XM_011510146.2,HGNC:HGNC:25034	dual specificity phosphatase 27, atypical	GO:0008138,GO:0030017	protein tyrosine/serine/threonine phosphatase activity|sarcomere
hsa-miR-6722-3p	NM_001080431.2	167	-37.34	167	-37.34	22	6991	4743	SLC45A4	GeneID:57210,Genbank:NM_001286646.1,HGNC:HGNC:29196	solute carrier family 45 member 4	GO:0008506,GO:0015770,GO:0016021	sucrose:proton symporter activity|sucrose transport|integral component of membrane
hsa-miR-6722-3p	NM_001080434.1	157	-36.56	157	-36.56	22	4972	1382	LMTK3	GeneID:114783,Genbank:XM_011526412.2,HGNC:HGNC:19295	lemur tyrosine kinase 3	GO:0000139,GO:0004674,GO:0005524,GO:0010923,GO:0016021,GO:0030424,GO:0030425,GO:0046872	Golgi membrane|protein serine/threonine kinase activity|ATP binding|negative regulation of phosphatase activity|integral component of membrane|axon|dendrite|metal ion binding
hsa-miR-6722-3p	NM_001080436.1	171	-38.14	171	-38.14	22	2204	1969	WTIP	GeneID:126374,Genbank:XM_011526452.3,HGNC:HGNC:20964,MIM:614790	WT1 interacting protein	GO:0000932,GO:0001666,GO:0003714,GO:0005634,GO:0005667,GO:0005911,GO:0005912,GO:0006351,GO:0006355,GO:0007010,GO:0022604,GO:0030030,GO:0035195,GO:0035331,GO:0046872,GO:2000637	P-body|response to hypoxia|transcription corepressor activity|nucleus|transcription factor complex|cell-cell junction|adherens junction|transcription, DNA-templated|regulation of transcription, DNA-templated|cytoskeleton organization|regulation of cell morphogenesis|cell projection organization|gene silencing by miRNA|negative regulation of hippo signaling|metal ion binding|positive regulation of…	path:hsa04390,path:hsa04392	Hippo signaling pathway|Hippo signaling pathway - multiple species
hsa-miR-6722-3p	NM_001080437.2	798	-162.86	166	-36.11	22	8190	3296 1168 816 1629 4039	SNED1	GeneID:25992,Genbank:XM_011510933.2,HGNC:HGNC:24696,MIM:616634	sushi, nidogen and EGF like domains 1	GO:0005509,GO:0007160,GO:0070062	calcium ion binding|cell-matrix adhesion|extracellular exosome
hsa-miR-6722-3p	NM_001080441.2	167	-40.32	167	-40.32	22	913	865	TTC36	GeneID:143941,Genbank:NM_001346096.1,HGNC:HGNC:33708	tetratricopeptide repeat domain 36
hsa-miR-6722-3p	NM_001080442.2	167	-30.07	167	-30.07	22	1425	446	SLC38A8	GeneID:146167,Genbank:XM_017022946.1,HGNC:HGNC:32434,MIM:615585	solute carrier family 38 member 8	GO:0003333,GO:0006814,GO:0015171,GO:0016021	amino acid transmembrane transport|sodium ion transport|amino acid transmembrane transporter activity|integral component of membrane
hsa-miR-6722-3p	NM_001080450.2	153	-30.48	153	-30.48	22	6660	4329	BEND3	GeneID:57673,Genbank:NM_001080450.2,HGNC:HGNC:23040,MIM:616374	BEN domain containing 3	GO:0000122,GO:0000182,GO:0000183,GO:0005654,GO:0005720,GO:0005730,GO:0006306,GO:0006351,GO:0034773,GO:0036124,GO:0043967,GO:0051260,GO:0080182,GO:0098532,GO:1903580	negative regulation of transcription from RNA polymerase II promoter|rDNA binding|chromatin silencing at rDNA|nucleoplasm|nuclear heterochromatin|nucleolus|DNA methylation|transcription, DNA-templated|histone H4-K20 trimethylation|histone H3-K9 trimethylation|histone H4 acetylation|protein homooligomerization|histone H3-K4 trimethylation|histone H3-K27 trimethylation|positive regulation of ATP me…
hsa-miR-6722-3p	NM_001080453.2	165	-36.31	165	-36.31	22	7000	5375	INTS1	GeneID:26173,Genbank:NM_001080453.2,HGNC:HGNC:24555,MIM:611345	integrator complex subunit 1	GO:0005654,GO:0016020,GO:0016021,GO:0016180,GO:0031965,GO:0032039,GO:0034474,GO:0042795	nucleoplasm|membrane|integral component of membrane|snRNA processing|nuclear membrane|integrator complex|U2 snRNA 3'-end processing|snRNA transcription from RNA polymerase II promoter
hsa-miR-6722-3p	NM_001080458.1	151	-34.36	151	-34.36	22	1617	340	EVX2	GeneID:344191,Genbank:NM_001080458.1,HGNC:HGNC:3507,MIM:142991	even-skipped homeobox 2	GO:0005634,GO:0006355,GO:0035108,GO:0043565	nucleus|regulation of transcription, DNA-templated|limb morphogenesis|sequence-specific DNA binding
hsa-miR-6722-3p	NM_001080466.2	155	-31.42	155	-31.42	22	1727	442	BTBD17	GeneID:388419,Genbank:XM_017024622.1,HGNC:HGNC:33758	BTB domain containing 17	GO:0005576,GO:0005886,GO:0009615,GO:0045071	extracellular region|plasma membrane|response to virus|negative regulation of viral genome replication
hsa-miR-6722-3p	NM_001080468.3	158	-33.12	158	-33.12	22	585	532	SYCN	GeneID:342898,Genbank:NM_001080468.3,HGNC:HGNC:18442	syncollin	GO:0006887,GO:0030658,GO:0030667	exocytosis|transport vesicle membrane|secretory granule membrane
hsa-miR-6722-3p	NM_001080469.1	167	-30.77	167	-30.77	22	2990	1170	FBXO46	GeneID:23403,Genbank:NM_001329633.1,HGNC:HGNC:25069,MIM:609117	F-box protein 46
hsa-miR-6722-3p	NM_001080471.1	162	-30.69	162	-30.69	22	4866	3983	PEAR1	GeneID:375033,Genbank:XM_005245141.3,HGNC:HGNC:33631,MIM:610278	platelet endothelial aggregation receptor 1	GO:0001891,GO:0016021,GO:0043654,GO:0045746	phagocytic cup|integral component of membrane|recognition of apoptotic cell|negative regulation of Notch signaling pathway
hsa-miR-6722-3p	NM_001080478.2	154	-33.01	154	-33.01	22	2554	1165	LRRC14B	GeneID:389257,Genbank:NM_001080478.2,HGNC:HGNC:37268	leucine rich repeat containing 14B
hsa-miR-6722-3p	NM_001080483.2	156	-32.19	156	-32.19	22	818	776	MYMK	GeneID:389827,Genbank:NM_001080483.2,HGNC:HGNC:33778,MIM:615345	myomaker, myoblast fusion factor	GO:0005886,GO:0007517,GO:0007520,GO:0014905,GO:0016021,GO:0045026	plasma membrane|muscle organ development|myoblast fusion|myoblast fusion involved in skeletal muscle regeneration|integral component of membrane|plasma membrane fusion
hsa-miR-6722-3p	NM_001080495.2	456	-96.02	153	-33.11	22	10586	3010 1325 2827	TNRC18	GeneID:84629,Genbank:XM_017012737.2,HGNC:HGNC:11962	trinucleotide repeat containing 18	GO:0000785,GO:0000976,GO:0003682,GO:0005634,GO:0005654,GO:0005677,GO:0005739,GO:0005829,GO:0006342,GO:0031507,GO:0031965	chromatin|transcription regulatory region sequence-specific DNA binding|chromatin binding|nucleus|nucleoplasm|chromatin silencing complex|mitochondrion|cytosol|chromatin silencing|heterochromatin assembly|nuclear membrane
hsa-miR-6722-3p	NM_001080501.2	165	-40.47	165	-40.47	22	954	73	TMEM223	GeneID:79064,Genbank:NM_001080501.2,HGNC:HGNC:28464	transmembrane protein 223	GO:0005739,GO:0007399,GO:0016021	mitochondrion|nervous system development|integral component of membrane
hsa-miR-6722-3p	NM_001080505.2	176	-35.37	176	-35.37	22	2496	563	SHISA3	GeneID:152573,Genbank:NM_001080505.2,HGNC:HGNC:25159,MIM:617325	shisa family member 3	GO:0005789,GO:0007275,GO:0016021	endoplasmic reticulum membrane|multicellular organism development|integral component of membrane
hsa-miR-6722-3p	NM_001080508.2	156	-30.55	156	-30.55	22	6068	1279	TBX18	GeneID:9096,Genbank:XM_017011473.2,HGNC:HGNC:11595,MIM:604613	T-box 18
hsa-miR-6722-3p	NM_001080511.3	155	-30.88	155	-30.88	22	1306	1168	CLEC2L	GeneID:154790,Genbank:NM_001080511.3,HGNC:HGNC:21969	C-type lectin domain family 2 member L	GO:0016021,GO:0030246	integral component of membrane|carbohydrate binding
hsa-miR-6722-3p	NM_001080770.1	169	-32.67	169	-32.67	22	1505	1204	KIR2DL4	GeneID:3805,Genbank:NM_001080772.1,HGNC:HGNC:6332,MIM:604945	killer cell immunoglobulin like receptor, two Ig domains and long cytoplasmic tail 4	GO:0004888,GO:0005886,GO:0005887,GO:0006968,GO:0007165,GO:0016020,GO:0050776	transmembrane signaling receptor activity|plasma membrane|integral component of plasma membrane|cellular defense response|signal transduction|membrane|regulation of immune response	path:hsa04218,path:hsa04612,path:hsa04650	Cellular senescence|Antigen processing and presentation|Natural killer cell mediated cytotoxicity
hsa-miR-6722-3p	NM_001080772.1	169	-32.67	169	-32.67	22	1609	1308	KIR2DL4	GeneID:3805,Genbank:NM_001080772.1,HGNC:HGNC:6332,MIM:604945	killer cell immunoglobulin like receptor, two Ig domains and long cytoplasmic tail 4	GO:0004888,GO:0005886,GO:0005887,GO:0006968,GO:0007165,GO:0016020,GO:0050776	transmembrane signaling receptor activity|plasma membrane|integral component of plasma membrane|cellular defense response|signal transduction|membrane|regulation of immune response	path:hsa04218,path:hsa04612,path:hsa04650	Cellular senescence|Antigen processing and presentation|Natural killer cell mediated cytotoxicity
hsa-miR-6722-3p	NM_001080825.2	158	-31.37	158	-31.37	22	7510	2990	TMEM120B	GeneID:144404,Genbank:NM_001080825.2,HGNC:HGNC:32008,MIM:616551	transmembrane protein 120B	GO:0005637,GO:0016021,GO:0045444,GO:0051291	nuclear inner membrane|integral component of membrane|fat cell differentiation|protein heterooligomerization
hsa-miR-6722-3p	NM_001080826.2	314	-66.57	157	-34.33	22	4726	753 3311	PRAG1	GeneID:157285,Genbank:XM_005272369.5,HGNC:HGNC:25438,MIM:617344	PEAK1 related, kinase-activating pseudokinase 1	GO:0004672,GO:0004715,GO:0005524	protein kinase activity|non-membrane spanning protein tyrosine kinase activity|ATP binding
hsa-miR-6722-3p	NM_001080851.1	165	-30.84	165	-30.84	22	1100	319	DMRTC1B	GeneID:728656,Genbank:XM_006724684.3,HGNC:HGNC:31686	DMRT like family C1B	GO:0003700,GO:0005634,GO:0006351	DNA binding transcription factor activity|nucleus|transcription, DNA-templated
hsa-miR-6722-3p	NM_001080855.2	154	-31.25	154	-31.25	22	3793	2475	PXN	GeneID:5829,Genbank:NM_002859.3,HGNC:HGNC:9718,MIM:602505	paxillin			path:hsa04062,path:hsa04370,path:hsa04510,path:hsa04670,path:hsa04810,path:hsa05100,path:hsa05163,path:hsa05165,path:hsa05170,path:hsa05203,path:hsa05205	Chemokine signaling pathway|VEGF signaling pathway|Focal adhesion|Leukocyte transendothelial migration|Regulation of actin cytoskeleton|Bacterial invasion of epithelial cells|Human cytomegalovirus infection|Human papillomavirus infection|Human immunodeficiency virus 1 infection|Viral carcinogenesis|Proteoglycans in cancer
hsa-miR-6722-3p	NM_001080951.2	158	-32.24	158	-32.24	22	3285	2063	PLAGL1	GeneID:5325,Genbank:NM_001289038.1,HGNC:HGNC:9046,MIM:603044	PLAG1 like zinc finger 1
hsa-miR-6722-3p	NM_001080952.2	158	-32.24	158	-32.24	22	3437	2215	PLAGL1	GeneID:5325,Genbank:NM_001289038.1,HGNC:HGNC:9046,MIM:603044	PLAG1 like zinc finger 1
hsa-miR-6722-3p	NM_001080953.2	158	-32.24	158	-32.24	22	3391	2169	PLAGL1	GeneID:5325,Genbank:NM_001289038.1,HGNC:HGNC:9046,MIM:603044	PLAG1 like zinc finger 1
hsa-miR-6722-3p	NM_001080954.2	158	-32.24	158	-32.24	22	3390	2168	PLAGL1	GeneID:5325,Genbank:NM_001289038.1,HGNC:HGNC:9046,MIM:603044	PLAG1 like zinc finger 1
hsa-miR-6722-3p	NM_001080955.2	158	-32.24	158	-32.24	22	2734	1512	PLAGL1	GeneID:5325,Genbank:NM_001289038.1,HGNC:HGNC:9046,MIM:603044	PLAG1 like zinc finger 1
hsa-miR-6722-3p	NM_001080956.2	158	-32.24	158	-32.24	22	2929	1707	PLAGL1	GeneID:5325,Genbank:NM_001289038.1,HGNC:HGNC:9046,MIM:603044	PLAG1 like zinc finger 1
hsa-miR-6722-3p	NM_001081.3	159	-31.99	159	-31.99	22	11933	10988	CUBN	GeneID:8029,Genbank:NM_001081.3,HGNC:HGNC:2548,MIM:602997	cubilin	GO:0001894,GO:0004872,GO:0005215,GO:0005509,GO:0005765,GO:0005783,GO:0005794,GO:0005829,GO:0005886,GO:0005905,GO:0006898,GO:0008144,GO:0008203,GO:0009235,GO:0010008,GO:0015889,GO:0016020,GO:0016324,GO:0030139,GO:0031232,GO:0031419,GO:0031526,GO:0034384,GO:0042359,GO:0042803,GO:0042953,GO:0043202,GO:0070062	tissue homeostasis|receptor activity|transporter activity|calcium ion binding|lysosomal membrane|endoplasmic reticulum|Golgi apparatus|cytosol|plasma membrane|clathrin-coated pit|receptor-mediated endocytosis|drug binding|cholesterol metabolic process|cobalamin metabolic process|endosome membrane|cobalamin transport|membrane|apical plasma membrane|endocytic vesicle|extrinsic component of external…	path:hsa04977	Vitamin digestion and absorption
hsa-miR-6722-3p	NM_001081492.1	320	-63.34	163	-31.83	22	3894	2615 2417	KRT80	GeneID:144501,Genbank:NM_182507.2,HGNC:HGNC:27056,MIM:611161	keratin 80	GO:0005198,GO:0005737,GO:0005829,GO:0005882,GO:0031424,GO:0045095,GO:0045111,GO:0070268	structural molecule activity|cytoplasm|cytosol|intermediate filament|keratinization|keratin filament|intermediate filament cytoskeleton|cornification
hsa-miR-6722-3p	NM_001081640.1	151	-32.78	151	-32.78	22	13416	12159	PRKDC	GeneID:5591,Genbank:NM_001081640.1,HGNC:HGNC:9413,MIM:600899	protein kinase, DNA-activated, catalytic polypeptide			path:hsa03450,path:hsa04110	Non-homologous end-joining|Cell cycle
hsa-miR-6722-3p	NM_001082575.2	156	-30.92	156	-30.92	22	3007	1987	RBFOX3	GeneID:146713,Genbank:NM_001350453.1,HGNC:HGNC:27097,MIM:616999	RNA binding fox-1 homolog 3	GO:0000381,GO:0003677,GO:0003729,GO:0005634,GO:0005737,GO:0006397,GO:0007399,GO:0008380,GO:0043204	regulation of alternative mRNA splicing, via spliceosome|DNA binding|mRNA binding|nucleus|cytoplasm|mRNA processing|nervous system development|RNA splicing|perikaryon
hsa-miR-6722-3p	NM_001082968.1	154	-32.09	154	-32.09	22	5825	2683	TOM1L2	GeneID:146691,Genbank:NM_001288789.1,HGNC:HGNC:11984,MIM:615519	target of myb1 like 2 membrane trafficking protein	GO:0005622,GO:0006886,GO:0007165,GO:0019901,GO:0030276,GO:0045839,GO:0070062	intracellular|intracellular protein transport|signal transduction|protein kinase binding|clathrin binding|negative regulation of mitotic nuclear division|extracellular exosome
hsa-miR-6722-3p	NM_001083116.2	157	-32.7	157	-32.7	22	2568	1188	PRF1	GeneID:5551,Genbank:NM_005041.5,HGNC:HGNC:9360,MIM:170280	perforin 1			path:hsa04210,path:hsa04650,path:hsa04940,path:hsa05320,path:hsa05330,path:hsa05332,path:hsa05416	Apoptosis|Natural killer cell mediated cytotoxicity|Type I diabetes mellitus|Autoimmune thyroid disease|Allograft rejection|Graft-versus-host disease|Viral myocarditis
hsa-miR-6722-3p	NM_001083536.1	154	-31.51	154	-31.51	22	3470	2442	FGD3	GeneID:89846,Genbank:NM_001083536.1,HGNC:HGNC:16027,MIM:617554	FYVE, RhoGEF and PH domain containing 3	GO:0001726,GO:0005085,GO:0005089,GO:0005737,GO:0005794,GO:0005829,GO:0005856,GO:0007010,GO:0007186,GO:0008360,GO:0030027,GO:0030036,GO:0031267,GO:0035023,GO:0043065,GO:0043087,GO:0046847,GO:0046872,GO:0051056	ruffle|guanyl-nucleotide exchange factor activity|Rho guanyl-nucleotide exchange factor activity|cytoplasm|Golgi apparatus|cytosol|cytoskeleton|cytoskeleton organization|G-protein coupled receptor signaling pathway|regulation of cell shape|lamellipodium|actin cytoskeleton organization|small GTPase binding|regulation of Rho protein signal transduction|positive regulation of apoptotic process|regul…	path:hsa04810	Regulation of actin cytoskeleton
hsa-miR-6722-3p	NM_001083590.1	168	-33.34	168	-33.34	22	2929	245	TMEM214	GeneID:54867,Genbank:NM_017727.4,HGNC:HGNC:25983,MIM:615301	transmembrane protein 214	GO:0005783,GO:0005789,GO:0005794,GO:0005829,GO:0005881,GO:0006915,GO:0016021	endoplasmic reticulum|endoplasmic reticulum membrane|Golgi apparatus|cytosol|cytoplasmic microtubule|apoptotic process|integral component of membrane
hsa-miR-6722-3p	NM_001083600.2	486	-103.34	167	-38.2	22	2649	803 1184 64	NAA60	GeneID:79903,Genbank:NM_001083601.2,HGNC:HGNC:25875,MIM:614246	N(alpha)-acetyltransferase 60, NatF catalytic subunit	GO:0000139,GO:0004596,GO:0006334,GO:0006474,GO:0007059,GO:0008283,GO:0010485,GO:0017196,GO:0042803,GO:0043967	Golgi membrane|peptide alpha-N-acetyltransferase activity|nucleosome assembly|N-terminal protein amino acid acetylation|chromosome segregation|cell proliferation|H4 histone acetyltransferase activity|N-terminal peptidyl-methionine acetylation|protein homodimerization activity|histone H4 acetylation
hsa-miR-6722-3p	NM_001083601.2	328	-70.47	167	-38.2	22	2749	903 1284	NAA60	GeneID:79903,Genbank:NM_001083601.2,HGNC:HGNC:25875,MIM:614246	N(alpha)-acetyltransferase 60, NatF catalytic subunit	GO:0000139,GO:0004596,GO:0006334,GO:0006474,GO:0007059,GO:0008283,GO:0010485,GO:0017196,GO:0042803,GO:0043967	Golgi membrane|peptide alpha-N-acetyltransferase activity|nucleosome assembly|N-terminal protein amino acid acetylation|chromosome segregation|cell proliferation|H4 histone acetyltransferase activity|N-terminal peptidyl-methionine acetylation|protein homodimerization activity|histone H4 acetylation
hsa-miR-6722-3p	NM_001083602.2	154	-33.03	154	-33.03	22	8153	6650	PTCH1	GeneID:5727,Genbank:NM_001083602.2,HGNC:HGNC:9585,MIM:601309	patched 1			path:hsa04024,path:hsa04340,path:hsa04360,path:hsa05200,path:hsa05205,path:hsa05217	cAMP signaling pathway|Hedgehog signaling pathway|Axon guidance|Pathways in cancer|Proteoglycans in cancer|Basal cell carcinoma
hsa-miR-6722-3p	NM_001083603.2	154	-33.03	154	-33.03	22	7907	6404	PTCH1	GeneID:5727,Genbank:NM_001083602.2,HGNC:HGNC:9585,MIM:601309	patched 1			path:hsa04024,path:hsa04340,path:hsa04360,path:hsa05200,path:hsa05205,path:hsa05217	cAMP signaling pathway|Hedgehog signaling pathway|Axon guidance|Pathways in cancer|Proteoglycans in cancer|Basal cell carcinoma
hsa-miR-6722-3p	NM_001083604.2	154	-33.03	154	-33.03	22	7671	6168	PTCH1	GeneID:5727,Genbank:NM_001083602.2,HGNC:HGNC:9585,MIM:601309	patched 1			path:hsa04024,path:hsa04340,path:hsa04360,path:hsa05200,path:hsa05205,path:hsa05217	cAMP signaling pathway|Hedgehog signaling pathway|Axon guidance|Pathways in cancer|Proteoglycans in cancer|Basal cell carcinoma
hsa-miR-6722-3p	NM_001083605.2	154	-33.03	154	-33.03	22	7654	6151	PTCH1	GeneID:5727,Genbank:NM_001083602.2,HGNC:HGNC:9585,MIM:601309	patched 1			path:hsa04024,path:hsa04340,path:hsa04360,path:hsa05200,path:hsa05205,path:hsa05217	cAMP signaling pathway|Hedgehog signaling pathway|Axon guidance|Pathways in cancer|Proteoglycans in cancer|Basal cell carcinoma
hsa-miR-6722-3p	NM_001083606.2	154	-33.03	154	-33.03	22	7753	6250	PTCH1	GeneID:5727,Genbank:NM_001083602.2,HGNC:HGNC:9585,MIM:601309	patched 1			path:hsa04024,path:hsa04340,path:hsa04360,path:hsa05200,path:hsa05205,path:hsa05217	cAMP signaling pathway|Hedgehog signaling pathway|Axon guidance|Pathways in cancer|Proteoglycans in cancer|Basal cell carcinoma
hsa-miR-6722-3p	NM_001083607.2	154	-33.03	154	-33.03	22	7827	6324	PTCH1	GeneID:5727,Genbank:NM_001083602.2,HGNC:HGNC:9585,MIM:601309	patched 1			path:hsa04024,path:hsa04340,path:hsa04360,path:hsa05200,path:hsa05205,path:hsa05217	cAMP signaling pathway|Hedgehog signaling pathway|Axon guidance|Pathways in cancer|Proteoglycans in cancer|Basal cell carcinoma
hsa-miR-6722-3p	NM_001083614.1	174	-36.69	174	-36.69	22	3979	842	EARS2	GeneID:124454,Genbank:NM_001083614.1,HGNC:HGNC:29419,MIM:612799	glutamyl-tRNA synthetase 2, mitochondrial	GO:0000049,GO:0004818,GO:0005524,GO:0005739,GO:0005759,GO:0006424,GO:0008270,GO:0050561,GO:0070127	tRNA binding|glutamate-tRNA ligase activity|ATP binding|mitochondrion|mitochondrial matrix|glutamyl-tRNA aminoacylation|zinc ion binding|glutamate-tRNA(Gln) ligase activity|tRNA aminoacylation for mitochondrial protein translation	path:hsa00860,path:hsa00970	Porphyrin and chlorophyll metabolism|Aminoacyl-tRNA biosynthesis
hsa-miR-6722-3p	NM_001083621.1	154	-31.39	154	-31.39	22	8992	1145	ZBTB40	GeneID:9923,Genbank:XM_011542499.2,HGNC:HGNC:29045,MIM:612106	zinc finger and BTB domain containing 40	GO:0003677,GO:0005634,GO:0006351,GO:0006355,GO:0006974,GO:0030282,GO:0046872	DNA binding|nucleus|transcription, DNA-templated|regulation of transcription, DNA-templated|cellular response to DNA damage stimulus|bone mineralization|metal ion binding
hsa-miR-6722-3p	NM_001083885.2	159	-30.32	159	-30.32	22	2915	1993	WHRN	GeneID:25861,Genbank:XM_011518485.1,HGNC:HGNC:16361,MIM:607928	whirlin
hsa-miR-6722-3p	NM_001083909.2	341	-75.48	173	-38.91	22	4199	1403 4050	ADGRA1	GeneID:84435,Genbank:XM_005252695.1,HGNC:HGNC:13838,MIM:612302	adhesion G protein-coupled receptor A1	GO:0004930,GO:0007165,GO:0007166,GO:0007186,GO:0016021	G-protein coupled receptor activity|signal transduction|cell surface receptor signaling pathway|G-protein coupled receptor signaling pathway|integral component of membrane
hsa-miR-6722-3p	NM_001085375.1	160	-31.96	160	-31.96	22	4146	3389	C1orf226	GeneID:400793,Genbank:NM_001135240.2,HGNC:HGNC:34351	chromosome 1 open reading frame 226
hsa-miR-6722-3p	NM_001085386.1	155	-30.49	155	-30.49	22	967	503	NFE4	GeneID:58160,Genbank:NM_001085386.1,HGNC:HGNC:29902,MIM:612133	nuclear factor, erythroid 4	GO:0000987,GO:0003700,GO:0005634,GO:0006351,GO:0006355,GO:0006357,GO:0006461,GO:0042803,GO:0043234,GO:0045944	proximal promoter sequence-specific DNA binding|DNA binding transcription factor activity|nucleus|transcription, DNA-templated|regulation of transcription, DNA-templated|regulation of transcription from RNA polymerase II promoter|protein complex assembly|protein homodimerization activity|protein complex|positive regulation of transcription from RNA polymerase II promoter
hsa-miR-6722-3p	NM_001088.2	151	-31.85	151	-31.85	22	1048	768	AANAT	GeneID:15,Genbank:NM_001166579.1,HGNC:HGNC:19,MIM:600950	aralkylamine N-acetyltransferase			path:hsa00380	Tryptophan metabolism
hsa-miR-6722-3p	NM_001091.3	160	-33.35	160	-33.35	22	2446	565	AOC1	GeneID:26,Genbank:XM_017011945.1,HGNC:HGNC:80,MIM:104610	amine oxidase, copper containing 1			path:hsa00330,path:hsa00340,path:hsa00380	Arginine and proline metabolism|Histidine metabolism|Tryptophan metabolism
hsa-miR-6722-3p	NM_001093725.1	473	-95.93	161	-34.25	22	6124	1267 2417 2248	MEX3A	GeneID:92312,Genbank:NM_001093725.1,HGNC:HGNC:33482,MIM:611007	mex-3 RNA binding family member A	GO:0000932,GO:0003723,GO:0005634,GO:0005829,GO:0046872	P-body|RNA binding|nucleus|cytosol|metal ion binding
hsa-miR-6722-3p	NM_001098.2	155	-37.91	155	-37.91	22	2744	1351	ACO2	GeneID:50,Genbank:XM_024452250.1,HGNC:HGNC:118,MIM:100850	aconitase 2			path:hsa00020,path:hsa00630	Citrate cycle (TCA cycle)|Glyoxylate and dicarboxylate metabolism
hsa-miR-6722-3p	NM_001098173.1	156	-30.31	156	-30.31	22	3284	3054	PRDM7	GeneID:11105,Genbank:XM_011522829.1,HGNC:HGNC:9351,MIM:609759	PR/SET domain 7	GO:0003676,GO:0005634,GO:0005694,GO:0006355,GO:0018024	nucleic acid binding|nucleus|chromosome|regulation of transcription, DNA-templated|histone-lysine N-methyltransferase activity	path:hsa00310	Lysine degradation
hsa-miR-6722-3p	NM_001098270.1	167	-33.32	167	-33.32	22	4987	346	MGAT3	GeneID:4248,Genbank:XM_005261608.5,HGNC:HGNC:7046,MIM:604621	mannosyl (beta-1,4-)-glycoprotein beta-1,4-N-acetylglucosaminyltransferase			path:hsa00510	N-Glycan biosynthesis
hsa-miR-6722-3p	NM_001098416.3	157	-31.79	157	-31.79	22	4204	1263	HDAC7	GeneID:51564,Genbank:NM_001308090.1,HGNC:HGNC:14067,MIM:606542	histone deacetylase 7	GO:0000118,GO:0000122,GO:0001570,GO:0003682,GO:0003714,GO:0005080,GO:0005634,GO:0005654,GO:0005737,GO:0005829,GO:0006351,GO:0007043,GO:0019789,GO:0019901,GO:0032041,GO:0032703,GO:0033613,GO:0045668,GO:0046872,GO:0070491,GO:0071889,GO:0090050,GO:1901223	histone deacetylase complex|negative regulation of transcription from RNA polymerase II promoter|vasculogenesis|chromatin binding|transcription corepressor activity|protein kinase C binding|nucleus|nucleoplasm|cytoplasm|cytosol|transcription, DNA-templated|cell-cell junction assembly|SUMO transferase activity|protein kinase binding|NAD-dependent histone deacetylase activity (H3-K14 specific)|nega…	path:hsa05034,path:hsa05165,path:hsa05203	Alcoholism|Human papillomavirus infection|Viral carcinogenesis
hsa-miR-6722-3p	NM_001098475.1	158	-34.21	158	-34.21	22	2544	97	TDRD10	GeneID:126668,Genbank:NM_001098475.1,HGNC:HGNC:25316	tudor domain containing 10	GO:0003723	RNA binding
hsa-miR-6722-3p	NM_001098482.1	162	-34.78	162	-34.78	22	7009	2277	CRTC1	GeneID:23373,Genbank:NM_001098482.1,HGNC:HGNC:16062,MIM:607536	CREB regulated transcription coactivator 1			path:hsa05166	Human T-cell leukemia virus 1 infection
hsa-miR-6722-3p	NM_001098503.1	155	-31.54	155	-31.54	22	3193	94	PTPRJ	GeneID:5795,Genbank:XM_017018085.1,HGNC:HGNC:9673,MIM:600925	protein tyrosine phosphatase, receptor type J			path:hsa04520	Adherens junction
hsa-miR-6722-3p	NM_001098510.1	154	-31.75	154	-31.75	22	2691	1499	PELI3	GeneID:246330,Genbank:NM_001243135.1,HGNC:HGNC:30010,MIM:609827	pellino E3 ubiquitin protein ligase family member 3	GO:0004674,GO:0005829,GO:0006955,GO:0008063,GO:0010804,GO:0061630,GO:0070498,GO:0070534,GO:2001237	protein serine/threonine kinase activity|cytosol|immune response|Toll signaling pathway|negative regulation of tumor necrosis factor-mediated signaling pathway|ubiquitin protein ligase activity|interleukin-1-mediated signaling pathway|protein K63-linked ubiquitination|negative regulation of extrinsic apoptotic signaling pathway
hsa-miR-6722-3p	NM_001098514.2	152	-31.5	152	-31.5	22	1575	26	C16orf89	GeneID:146556,Genbank:XM_005255143.3,HGNC:HGNC:28687	chromosome 16 open reading frame 89	GO:0005829,GO:0016020,GO:0042803,GO:0070062	cytosol|membrane|protein homodimerization activity|extracellular exosome
hsa-miR-6722-3p	NM_001098519.1	151	-32.43	151	-32.43	22	2045	1729	LRRC43	GeneID:254050,Genbank:NM_152759.4,HGNC:HGNC:28562	leucine rich repeat containing 43
hsa-miR-6722-3p	NM_001098534.1	326	-65.03	166	-32.74	22	3660	1825 943	BAG6	GeneID:7917,Genbank:NM_001199697.1,HGNC:HGNC:13919,MIM:142590	BCL2 associated athanogene 6	GO:0001822,GO:0002429,GO:0005102,GO:0005634,GO:0005654,GO:0005737,GO:0005829,GO:0006511,GO:0006915,GO:0007130,GO:0007283,GO:0007420,GO:0009790,GO:0010498,GO:0016020,GO:0016569,GO:0018393,GO:0030101,GO:0030154,GO:0030324,GO:0030433,GO:0030544,GO:0031593,GO:0031625,GO:0032435,GO:0042127,GO:0042771,GO:0042802,GO:0043022,GO:0043066,GO:0043231,GO:0045861,GO:0050821,GO:0051787,GO:0061857,GO:0070059,GO:…	kidney development|immune response-activating cell surface receptor signaling pathway|receptor binding|nucleus|nucleoplasm|cytoplasm|cytosol|ubiquitin-dependent protein catabolic process|apoptotic process|synaptonemal complex assembly|spermatogenesis|brain development|embryo development|proteasomal protein catabolic process|membrane|covalent chromatin modification|internal peptidyl-lysine acetyla…
hsa-miR-6722-3p	NM_001098537.2	158	-30.67	158	-30.67	22	4855	1473	PNPLA7	GeneID:375775,Genbank:XM_017014709.1,HGNC:HGNC:24768,MIM:612122	patatin like phospholipase domain containing 7	GO:0004622,GO:0005765,GO:0005783,GO:0016021,GO:0016042,GO:0031965,GO:0031966,GO:0032502	lysophospholipase activity|lysosomal membrane|endoplasmic reticulum|integral component of membrane|lipid catabolic process|nuclear membrane|mitochondrial membrane|developmental process	path:hsa00564	Glycerophospholipid metabolism
hsa-miR-6722-3p	NM_001098623.2	1135	-237.52	171	-42.99	22	24060	23053 21394 21317 18828 23320 12820 9191	OBSCN	GeneID:84033,Genbank:XM_017002470.2,HGNC:HGNC:15719,MIM:608616	obscurin, cytoskeletal calmodulin and titin-interacting RhoGEF	GO:0004674,GO:0005085,GO:0005089,GO:0005516,GO:0005524,GO:0005829,GO:0005886,GO:0007186,GO:0007275,GO:0008307,GO:0016604,GO:0030016,GO:0030018,GO:0030506,GO:0031430,GO:0031432,GO:0035023,GO:0036309,GO:0042383,GO:0043065,GO:0045214,GO:0046872,GO:0051056	protein serine/threonine kinase activity|guanyl-nucleotide exchange factor activity|Rho guanyl-nucleotide exchange factor activity|calmodulin binding|ATP binding|cytosol|plasma membrane|G-protein coupled receptor signaling pathway|multicellular organism development|structural constituent of muscle|nuclear body|myofibril|Z disc|ankyrin binding|M band|titin binding|regulation of Rho protein signal …
hsa-miR-6722-3p	NM_001098627.3	320	-70.1	166	-36.38	22	2955	886 868	IRF5	GeneID:3663,Genbank:NM_001347928.1,HGNC:HGNC:6120,MIM:607218	interferon regulatory factor 5	GO:0001228,GO:0005634,GO:0005737,GO:0005829,GO:0032494,GO:0032495,GO:0032727,GO:0032728,GO:0032735,GO:0042802,GO:0043065,GO:0043565,GO:0044212,GO:0045944,GO:0051607,GO:0060333,GO:0060337	transcriptional activator activity, RNA polymerase II transcription regulatory region sequence-specific DNA binding|nucleus|cytoplasm|cytosol|response to peptidoglycan|response to muramyl dipeptide|positive regulation of interferon-alpha production|positive regulation of interferon-beta production|positive regulation of interleukin-12 production|identical protein binding|positive regulation of ap…	path:hsa04620	Toll-like receptor signaling pathway
hsa-miR-6722-3p	NM_001098629.2	320	-70.1	166	-36.38	22	2910	841 823	IRF5	GeneID:3663,Genbank:NM_001347928.1,HGNC:HGNC:6120,MIM:607218	interferon regulatory factor 5	GO:0001228,GO:0005634,GO:0005737,GO:0005829,GO:0032494,GO:0032495,GO:0032727,GO:0032728,GO:0032735,GO:0042802,GO:0043065,GO:0043565,GO:0044212,GO:0045944,GO:0051607,GO:0060333,GO:0060337	transcriptional activator activity, RNA polymerase II transcription regulatory region sequence-specific DNA binding|nucleus|cytoplasm|cytosol|response to peptidoglycan|response to muramyl dipeptide|positive regulation of interferon-alpha production|positive regulation of interferon-beta production|positive regulation of interleukin-12 production|identical protein binding|positive regulation of ap…	path:hsa04620	Toll-like receptor signaling pathway
hsa-miR-6722-3p	NM_001098630.2	320	-70.1	166	-36.38	22	2862	793 775	IRF5	GeneID:3663,Genbank:NM_001347928.1,HGNC:HGNC:6120,MIM:607218	interferon regulatory factor 5	GO:0001228,GO:0005634,GO:0005737,GO:0005829,GO:0032494,GO:0032495,GO:0032727,GO:0032728,GO:0032735,GO:0042802,GO:0043065,GO:0043565,GO:0044212,GO:0045944,GO:0051607,GO:0060333,GO:0060337	transcriptional activator activity, RNA polymerase II transcription regulatory region sequence-specific DNA binding|nucleus|cytoplasm|cytosol|response to peptidoglycan|response to muramyl dipeptide|positive regulation of interferon-alpha production|positive regulation of interferon-beta production|positive regulation of interleukin-12 production|identical protein binding|positive regulation of ap…	path:hsa04620	Toll-like receptor signaling pathway
hsa-miR-6722-3p	NM_001098790.1	156	-34.06	156	-34.06	22	2020	370	MID1IP1	GeneID:58526,Genbank:NM_021242.5,HGNC:HGNC:20715,MIM:300961	MID1 interacting protein 1	GO:0005634,GO:0005829,GO:0005874,GO:0006629,GO:0006853,GO:0007026,GO:0008022,GO:0015630,GO:0042802,GO:0045723,GO:0046890,GO:0051258,GO:0051351	nucleus|cytosol|microtubule|lipid metabolic process|carnitine shuttle|negative regulation of microtubule depolymerization|protein C-terminus binding|microtubule cytoskeleton|identical protein binding|positive regulation of fatty acid biosynthetic process|regulation of lipid biosynthetic process|protein polymerization|positive regulation of ligase activity
hsa-miR-6722-3p	NM_001098791.1	156	-34.06	156	-34.06	22	1916	266	MID1IP1	GeneID:58526,Genbank:NM_021242.5,HGNC:HGNC:20715,MIM:300961	MID1 interacting protein 1	GO:0005634,GO:0005829,GO:0005874,GO:0006629,GO:0006853,GO:0007026,GO:0008022,GO:0015630,GO:0042802,GO:0045723,GO:0046890,GO:0051258,GO:0051351	nucleus|cytosol|microtubule|lipid metabolic process|carnitine shuttle|negative regulation of microtubule depolymerization|protein C-terminus binding|microtubule cytoskeleton|identical protein binding|positive regulation of fatty acid biosynthetic process|regulation of lipid biosynthetic process|protein polymerization|positive regulation of ligase activity
hsa-miR-6722-3p	NM_001098794.1	491	-102.04	171	-39.53	22	3465	1959 2671 630	FAM160A2	GeneID:84067,Genbank:NM_001098794.1,HGNC:HGNC:25378	family with sequence similarity 160 member A2	GO:0005829,GO:0007032,GO:0007040,GO:0008333,GO:0015031,GO:0045022,GO:0070695	cytosol|endosome organization|lysosome organization|endosome to lysosome transport|protein transport|early endosome to late endosome transport|FHF complex
hsa-miR-6722-3p	NM_001098796.1	170	-38.32	170	-38.32	22	2433	419	TOX2	GeneID:84969,Genbank:NM_001098797.1,HGNC:HGNC:16095,MIM:611163	TOX high mobility group box family member 2	GO:0000978,GO:0001077,GO:0005654,GO:0045944	RNA polymerase II proximal promoter sequence-specific DNA binding|transcriptional activator activity, RNA polymerase II proximal promoter sequence-specific DNA binding|nucleoplasm|positive regulation of transcription from RNA polymerase II promoter
hsa-miR-6722-3p	NM_001098797.1	170	-38.32	170	-38.32	22	2505	491	TOX2	GeneID:84969,Genbank:NM_001098797.1,HGNC:HGNC:16095,MIM:611163	TOX high mobility group box family member 2	GO:0000978,GO:0001077,GO:0005654,GO:0045944	RNA polymerase II proximal promoter sequence-specific DNA binding|transcriptional activator activity, RNA polymerase II proximal promoter sequence-specific DNA binding|nucleoplasm|positive regulation of transcription from RNA polymerase II promoter
hsa-miR-6722-3p	NM_001098798.1	170	-38.32	170	-38.32	22	2428	495	TOX2	GeneID:84969,Genbank:NM_001098797.1,HGNC:HGNC:16095,MIM:611163	TOX high mobility group box family member 2	GO:0000978,GO:0001077,GO:0005654,GO:0045944	RNA polymerase II proximal promoter sequence-specific DNA binding|transcriptional activator activity, RNA polymerase II proximal promoter sequence-specific DNA binding|nucleoplasm|positive regulation of transcription from RNA polymerase II promoter
hsa-miR-6722-3p	NM_001098801.1	158	-30.05	158	-30.05	22	4392	2889	FAM210A	GeneID:125228,Genbank:NM_152352.3,HGNC:HGNC:28346	family with sequence similarity 210 member A	GO:0005739,GO:0016021	mitochondrion|integral component of membrane
hsa-miR-6722-3p	NM_001098811.1	154	-35.12	154	-35.12	22	2889	178	2023-09-08	GeneID:23176,Genbank:NM_001098811.1,HGNC:HGNC:16511,MIM:608418	septin 8	GO:0005525,GO:0005737,GO:0005856	GTP binding|cytoplasm|cytoskeleton	path:hsa05100	Bacterial invasion of epithelial cells
hsa-miR-6722-3p	NM_001098812.1	154	-35.12	154	-35.12	22	4076	178	2023-09-08	GeneID:23176,Genbank:NM_001098811.1,HGNC:HGNC:16511,MIM:608418	septin 8	GO:0005525,GO:0005737,GO:0005856	GTP binding|cytoplasm|cytoskeleton	path:hsa05100	Bacterial invasion of epithelial cells
hsa-miR-6722-3p	NM_001098816.2	169	-36.13	169	-36.13	22	13566	1398	TENM4	GeneID:26011,Genbank:XM_017017525.1,HGNC:HGNC:29945,MIM:610084	teneurin transmembrane protein 4	GO:0000902,GO:0001702,GO:0005634,GO:0005737,GO:0005886,GO:0005887,GO:0007157,GO:0007165,GO:0031641,GO:0031643,GO:0032289,GO:0042803,GO:0043005,GO:0046982,GO:0048666,GO:0048714,GO:0050839,GO:0060038,GO:0060912,GO:0097264,GO:2000543	cell morphogenesis|gastrulation with mouth forming second|nucleus|cytoplasm|plasma membrane|integral component of plasma membrane|heterophilic cell-cell adhesion via plasma membrane cell adhesion molecules|signal transduction|regulation of myelination|positive regulation of myelination|central nervous system myelin formation|protein homodimerization activity|neuron projection|protein heterodimeri…
hsa-miR-6722-3p	NM_001098834.2	154	-32.82	154	-32.82	22	1092	168	GBX1	GeneID:2636,Genbank:XM_017011965.1,HGNC:HGNC:4185,MIM:603354	gastrulation brain homeobox 1	GO:0005634,GO:0006351,GO:0006355,GO:0007628,GO:0019230,GO:0021522,GO:0043565,GO:0048663,GO:0097374	nucleus|transcription, DNA-templated|regulation of transcription, DNA-templated|adult walking behavior|proprioception|spinal cord motor neuron differentiation|sequence-specific DNA binding|neuron fate commitment|sensory neuron axon guidance
hsa-miR-6722-3p	NM_001099220.2	161	-34.96	161	-34.96	22	6966	3556	ZNF862	GeneID:643641,Genbank:NM_001099220.2,HGNC:HGNC:34519	zinc finger protein 862	GO:0003676,GO:0005634,GO:0006351,GO:0006355,GO:0046872,GO:0046983	nucleic acid binding|nucleus|transcription, DNA-templated|regulation of transcription, DNA-templated|metal ion binding|protein dimerization activity
hsa-miR-6722-3p	NM_001099282.1	158	-34.81	158	-34.81	22	2087	35	ZNF239	GeneID:8187,Genbank:XM_011540234.2,HGNC:HGNC:13031,MIM:601069	zinc finger protein 239	GO:0000122,GO:0000978,GO:0001078,GO:0003677,GO:0003700,GO:0003723,GO:0005634,GO:0006351,GO:0006355,GO:0046872	negative regulation of transcription from RNA polymerase II promoter|RNA polymerase II proximal promoter sequence-specific DNA binding|transcriptional repressor activity, RNA polymerase II proximal promoter sequence-specific DNA binding|DNA binding|DNA binding transcription factor activity|RNA binding|nucleus|transcription, DNA-templated|regulation of transcription, DNA-templated|metal ion binding
hsa-miR-6722-3p	NM_001099283.1	158	-34.81	158	-34.81	22	1924	36	ZNF239	GeneID:8187,Genbank:XM_011540234.2,HGNC:HGNC:13031,MIM:601069	zinc finger protein 239	GO:0000122,GO:0000978,GO:0001078,GO:0003677,GO:0003700,GO:0003723,GO:0005634,GO:0006351,GO:0006355,GO:0046872	negative regulation of transcription from RNA polymerase II promoter|RNA polymerase II proximal promoter sequence-specific DNA binding|transcriptional repressor activity, RNA polymerase II proximal promoter sequence-specific DNA binding|DNA binding|DNA binding transcription factor activity|RNA binding|nucleus|transcription, DNA-templated|regulation of transcription, DNA-templated|metal ion binding
hsa-miR-6722-3p	NM_001099284.1	158	-34.81	158	-34.81	22	2047	36	ZNF239	GeneID:8187,Genbank:XM_011540234.2,HGNC:HGNC:13031,MIM:601069	zinc finger protein 239	GO:0000122,GO:0000978,GO:0001078,GO:0003677,GO:0003700,GO:0003723,GO:0005634,GO:0006351,GO:0006355,GO:0046872	negative regulation of transcription from RNA polymerase II promoter|RNA polymerase II proximal promoter sequence-specific DNA binding|transcriptional repressor activity, RNA polymerase II proximal promoter sequence-specific DNA binding|DNA binding|DNA binding transcription factor activity|RNA binding|nucleus|transcription, DNA-templated|regulation of transcription, DNA-templated|metal ion binding
hsa-miR-6722-3p	NM_001099287.1	153	-32.36	153	-32.36	22	3297	74	NIPAL4	GeneID:348938,Genbank:NM_001099287.1,HGNC:HGNC:28018,MIM:609383	NIPA like domain containing 4	GO:0015095,GO:0015693,GO:0016020,GO:0016021	magnesium ion transmembrane transporter activity|magnesium ion transport|membrane|integral component of membrane
hsa-miR-6722-3p	NM_001099289.2	155	-31.3	155	-31.3	22	5614	1864	SH3RF3	GeneID:344558,Genbank:XM_011511109.2,HGNC:HGNC:24699	SH3 domain containing ring finger 3	GO:0046872	metal ion binding
hsa-miR-6722-3p	NM_001099404.1	166	-40.08	166	-40.08	22	8504	1877	SCN5A	GeneID:6331,Genbank:XM_017007017.1,HGNC:HGNC:10593,MIM:600163	sodium voltage-gated channel alpha subunit 5	GO:0001518,GO:0002027,GO:0003231,GO:0003360,GO:0005244,GO:0005248,GO:0005516,GO:0005622,GO:0005783,GO:0005886,GO:0005901,GO:0006814,GO:0009986,GO:0010765,GO:0014704,GO:0014894,GO:0016021,GO:0016328,GO:0017134,GO:0019228,GO:0019899,GO:0019901,GO:0019904,GO:0021537,GO:0021549,GO:0030018,GO:0030315,GO:0030506,GO:0031625,GO:0035725,GO:0042383,GO:0042475,GO:0044325,GO:0045760,GO:0048471,GO:0050679,GO:…	voltage-gated sodium channel complex|regulation of heart rate|cardiac ventricle development|brainstem development|voltage-gated ion channel activity|voltage-gated sodium channel activity|calmodulin binding|intracellular|endoplasmic reticulum|plasma membrane|caveola|sodium ion transport|cell surface|positive regulation of sodium ion transport|intercalated disc|response to denervation involved in r…	path:hsa04261	Adrenergic signaling in cardiomyocytes
hsa-miR-6722-3p	NM_001099405.1	166	-40.08	166	-40.08	22	8450	1877	SCN5A	GeneID:6331,Genbank:XM_017007017.1,HGNC:HGNC:10593,MIM:600163	sodium voltage-gated channel alpha subunit 5	GO:0001518,GO:0002027,GO:0003231,GO:0003360,GO:0005244,GO:0005248,GO:0005516,GO:0005622,GO:0005783,GO:0005886,GO:0005901,GO:0006814,GO:0009986,GO:0010765,GO:0014704,GO:0014894,GO:0016021,GO:0016328,GO:0017134,GO:0019228,GO:0019899,GO:0019901,GO:0019904,GO:0021537,GO:0021549,GO:0030018,GO:0030315,GO:0030506,GO:0031625,GO:0035725,GO:0042383,GO:0042475,GO:0044325,GO:0045760,GO:0048471,GO:0050679,GO:…	voltage-gated sodium channel complex|regulation of heart rate|cardiac ventricle development|brainstem development|voltage-gated ion channel activity|voltage-gated sodium channel activity|calmodulin binding|intracellular|endoplasmic reticulum|plasma membrane|caveola|sodium ion transport|cell surface|positive regulation of sodium ion transport|intercalated disc|response to denervation involved in r…	path:hsa04261	Adrenergic signaling in cardiomyocytes
hsa-miR-6722-3p	NM_001099415.2	160	-31.46	160	-31.46	22	5865	2227	POM121C	GeneID:100101267,Genbank:NM_001099415.2,HGNC:HGNC:34005,MIM:615754	POM121 transmembrane nucleoporin C	GO:0005487,GO:0005635,GO:0005643,GO:0005789,GO:0006110,GO:0006405,GO:0006406,GO:0006409,GO:0006606,GO:0007077,GO:0008139,GO:0016021,GO:0016032,GO:0016925,GO:0017056,GO:0019083,GO:0031965,GO:0043657,GO:0060964,GO:0075733,GO:1900034	nucleocytoplasmic transporter activity|nuclear envelope|nuclear pore|endoplasmic reticulum membrane|regulation of glycolytic process|RNA export from nucleus|mRNA export from nucleus|tRNA export from nucleus|protein import into nucleus|mitotic nuclear envelope disassembly|nuclear localization sequence binding|integral component of membrane|viral process|protein sumoylation|structural constituent o…	path:hsa03013	RNA transport
hsa-miR-6722-3p	NM_001099432.2	163	-36.27	163	-36.27	22	3662	2953	BCAS3	GeneID:54828,Genbank:NM_001353144.1,HGNC:HGNC:14347,MIM:607470	BCAS3, microtubule associated cell migration factor
hsa-miR-6722-3p	NM_001099695.1	173	-38.62	173	-38.62	22	3185	2606	REPIN1	GeneID:29803,Genbank:XM_006715949.3,HGNC:HGNC:17922	replication initiator 1	GO:0003677,GO:0003723,GO:0005634,GO:0005664,GO:0006260,GO:0046872	DNA binding|RNA binding|nucleus|nuclear origin of replication recognition complex|DNA replication|metal ion binding
hsa-miR-6722-3p	NM_001099696.2	173	-38.62	173	-38.62	22	2987	2408	REPIN1	GeneID:29803,Genbank:XM_006715949.3,HGNC:HGNC:17922	replication initiator 1	GO:0003677,GO:0003723,GO:0005634,GO:0005664,GO:0006260,GO:0046872	DNA binding|RNA binding|nucleus|nuclear origin of replication recognition complex|DNA replication|metal ion binding
hsa-miR-6722-3p	NM_001099784.2	321	-61.82	162	-31.43	22	3814	2289 1410	FBXL19	GeneID:54620,Genbank:NM_001282351.1,HGNC:HGNC:25300,MIM:609085	F-box and leucine rich repeat protein 19	GO:0000209,GO:0003677,GO:0004842,GO:0005829,GO:0008270,GO:0019005,GO:0043161,GO:0043687	protein polyubiquitination|DNA binding|ubiquitin-protein transferase activity|cytosol|zinc ion binding|SCF ubiquitin ligase complex|proteasome-mediated ubiquitin-dependent protein catabolic process|post-translational protein modification
hsa-miR-6722-3p	NM_001099790.2	162	-34.05	162	-34.05	22	2123	215	PRAMEF19	GeneID:645414,Genbank:NM_001099790.2,HGNC:HGNC:24908	PRAME family member 19	GO:0008284,GO:0043066,GO:0045596,GO:0045892	positive regulation of cell proliferation|negative regulation of apoptotic process|negative regulation of cell differentiation|negative regulation of transcription, DNA-templated
hsa-miR-6722-3p	NM_001099850.2	162	-34.05	162	-34.05	22	2125	216	PRAMEF18	GeneID:391003,Genbank:NM_001099850.2,HGNC:HGNC:30693	PRAME family member 18	GO:0008284,GO:0043066,GO:0045596,GO:0045892	positive regulation of cell proliferation|negative regulation of apoptotic process|negative regulation of cell differentiation|negative regulation of transcription, DNA-templated
hsa-miR-6722-3p	NM_001099856.4	164	-37.06	164	-37.06	22	2093	1328	IKBKG	GeneID:8517,Genbank:NM_001099856.4,HGNC:HGNC:5961,MIM:300248	inhibitor of nuclear factor kappa B kinase subunit gamma			path:hsa01523,path:hsa04010,path:hsa04014,path:hsa04062,path:hsa04064,path:hsa04151,path:hsa04210,path:hsa04380,path:hsa04620,path:hsa04621,path:hsa04622,path:hsa04623,path:hsa04625,path:hsa04657,path:hsa04658,path:hsa04659,path:hsa04660,path:hsa04662,path:hsa04668,path:hsa04920,path:hsa05120,path:hsa05131,path:hsa05142,path:hsa05145,path:hsa05160,path:hsa05161,path:hsa05163,path:hsa05165,path:hs…	Antifolate resistance|MAPK signaling pathway|Ras signaling pathway|Chemokine signaling pathway|NF-kappa B signaling pathway|PI3K-Akt signaling pathway|Apoptosis|Osteoclast differentiation|Toll-like receptor signaling pathway|NOD-like receptor signaling pathway|RIG-I-like receptor signaling pathway|Cytosolic DNA-sensing pathway|C-type lectin receptor signaling pathway|IL-17 signaling pathway|Th1 a…
hsa-miR-6722-3p	NM_001099857.2	164	-37.06	164	-37.06	22	2279	1514	IKBKG	GeneID:8517,Genbank:NM_001099856.4,HGNC:HGNC:5961,MIM:300248	inhibitor of nuclear factor kappa B kinase subunit gamma			path:hsa01523,path:hsa04010,path:hsa04014,path:hsa04062,path:hsa04064,path:hsa04151,path:hsa04210,path:hsa04380,path:hsa04620,path:hsa04621,path:hsa04622,path:hsa04623,path:hsa04625,path:hsa04657,path:hsa04658,path:hsa04659,path:hsa04660,path:hsa04662,path:hsa04668,path:hsa04920,path:hsa05120,path:hsa05131,path:hsa05142,path:hsa05145,path:hsa05160,path:hsa05161,path:hsa05163,path:hsa05165,path:hs…	Antifolate resistance|MAPK signaling pathway|Ras signaling pathway|Chemokine signaling pathway|NF-kappa B signaling pathway|PI3K-Akt signaling pathway|Apoptosis|Osteoclast differentiation|Toll-like receptor signaling pathway|NOD-like receptor signaling pathway|RIG-I-like receptor signaling pathway|Cytosolic DNA-sensing pathway|C-type lectin receptor signaling pathway|IL-17 signaling pathway|Th1 a…
[truncated: 15,775 more rows]
